# Supplementary material for: Improving gene function predictions using independent transcriptional components
Source: Nat Commun. 2021 Mar 5;12:1464. doi: 10.1038/s41467-021-21671-w (PMC7935959; doi:10.1038/s41467-021-21671-w)
Supplement: Supplementary file 4 — Supplementary Data 1 [file 41467_2021_21671_MOESM4_ESM.csv]

gene_set_name	size	gene_set_db	Method	Subset	median_prediction_scores
AAANWWTGC_UNKNOWN	191	Transcription Factor Targets	ICA	members	1.74487
AAAYRNCTG_UNKNOWN	362	Transcription Factor Targets	ICA	members	1.71727
MYOD_01	258	Transcription Factor Targets	ICA	members	1.18891
E47_01	248	Transcription Factor Targets	ICA	members	1.30905
CMYB_01	245	Transcription Factor Targets	ICA	members	1.40634
AP4_01	251	Transcription Factor Targets	ICA	members	1.57898
AACTTT_UNKNOWN	1834	Transcription Factor Targets	ICA	members
MEF2_01	136	Transcription Factor Targets	ICA	members	1.58215
ELK1_01	264	Transcription Factor Targets	ICA	members	1.922925
SP1_01	229	Transcription Factor Targets	ICA	members	1.33538
EVI1_06	21	Transcription Factor Targets	ICA	members	1.41495
ATF_01	250	Transcription Factor Targets	ICA	members	1.325555
HOX13_01	44	Transcription Factor Targets	ICA	members	1.802795
E2F_01	66	Transcription Factor Targets	ICA	members	2.120745
ELK1_02	242	Transcription Factor Targets	ICA	members	1.99426
RSRFC4_01	237	Transcription Factor Targets	ICA	members	1.821
CETS1P54_01	249	Transcription Factor Targets	ICA	members	1.76224
AACWWCAANK_UNKNOWN	140	Transcription Factor Targets	ICA	members	1.12984
P300_01	246	Transcription Factor Targets	ICA	members	1.136055
NFE2_01	261	Transcription Factor Targets	ICA	members	1.42317
CREB_01	256	Transcription Factor Targets	ICA	members	1.188185
CREBP1_01	173	Transcription Factor Targets	ICA	members	1.31972
CREBP1CJUN_01	253	Transcription Factor Targets	ICA	members	1.19458
SOX5_01	256	Transcription Factor Targets	ICA	members	1.655225
E4BP4_01	212	Transcription Factor Targets	ICA	members	1.453705
E2F_02	230	Transcription Factor Targets	ICA	members	2.651395
NFKAPPAB65_01	234	Transcription Factor Targets	ICA	members	1.528525
CREL_01	250	Transcription Factor Targets	ICA	members	1.546045
AACYNNNNTTCCS_UNKNOWN	91	Transcription Factor Targets	ICA	members	1.72869
NFKAPPAB_01	246	Transcription Factor Targets	ICA	members	1.77971
NMYC_01	264	Transcription Factor Targets	ICA	members	1.43089
MYOGNF1_01	46	Transcription Factor Targets	ICA	members	1.515985
COMP1_01	114	Transcription Factor Targets	ICA	members	1.40969
HEN1_02	193	Transcription Factor Targets	ICA	members	1.4656
YY1_01	242	Transcription Factor Targets	ICA	members	1.37839
IRF1_01	244	Transcription Factor Targets	ICA	members	1.560375
IRF2_01	123	Transcription Factor Targets	ICA	members	1.43749
TAL1BETAE47_01	240	Transcription Factor Targets	ICA	members	1.63736
TAL1ALPHAE47_01	248	Transcription Factor Targets	ICA	members	1.573285
AAGWWRNYGGC_UNKNOWN	113	Transcription Factor Targets	ICA	members	1.37002
HEN1_01	192	Transcription Factor Targets	ICA	members	1.49165
YY1_02	234	Transcription Factor Targets	ICA	members	1.7804
TAL1BETAITF2_01	249	Transcription Factor Targets	ICA	members	1.52638
E47_02	241	Transcription Factor Targets	ICA	members	1.5117
CP2_01	255	Transcription Factor Targets	ICA	members	1.64141
GATA1_01	235	Transcription Factor Targets	ICA	members	1.25707
GATA2_01	103	Transcription Factor Targets	ICA	members	1.14609
GATA3_01	234	Transcription Factor Targets	ICA	members	1.69472
EVI1_01	16	Transcription Factor Targets	ICA	members	1.318045
EVI1_02	129	Transcription Factor Targets	ICA	members	1.19291
ACAWNRNSRCGG_UNKNOWN	62	Transcription Factor Targets	ICA	members	1.428405
EVI1_03	57	Transcription Factor Targets	ICA	members	1.3023
EVI1_04	227	Transcription Factor Targets	ICA	members	1.64153
EVI1_05	169	Transcription Factor Targets	ICA	members	1.69167
MZF1_01	231	Transcription Factor Targets	ICA	members	1.35693
MZF1_02	229	Transcription Factor Targets	ICA	members	1.33031
ZID_01	253	Transcription Factor Targets	ICA	members	1.34006
IK1_01	268	Transcription Factor Targets	ICA	members	1.61211
IK2_01	264	Transcription Factor Targets	ICA	members	1.753065
IK3_01	219	Transcription Factor Targets	ICA	members	1.61975
CDP_01	85	Transcription Factor Targets	ICA	members	1.57881
ACAWYAAAG_UNKNOWN	97	Transcription Factor Targets	ICA	members	1.36148
PBX1_01	244	Transcription Factor Targets	ICA	members	1.486225
PAX6_01	97	Transcription Factor Targets	ICA	members	1.17298
PAX2_01	57	Transcription Factor Targets	ICA	members	1.25652
S8_01	234	Transcription Factor Targets	ICA	members	1.73493
CDP_02	105	Transcription Factor Targets	ICA	members	1.51646
CDPCR1_01	124	Transcription Factor Targets	ICA	members	1.561595
CDPCR3_01	53	Transcription Factor Targets	ICA	members	1.55154
CDPCR3HD_01	228	Transcription Factor Targets	ICA	members	1.589935
NRF2_01	263	Transcription Factor Targets	ICA	members	2.06649
CEBPB_01	255	Transcription Factor Targets	ICA	members	1.28667
ACCTGTTG_UNKNOWN	150	Transcription Factor Targets	ICA	members	1.413065
CREB_02	249	Transcription Factor Targets	ICA	members	1.0632
TAXCREB_01	130	Transcription Factor Targets	ICA	members	1.228275
TAXCREB_02	26	Transcription Factor Targets	ICA	members	1.258745
CEBPA_01	232	Transcription Factor Targets	ICA	members	1.39907
CEBPB_02	251	Transcription Factor Targets	ICA	members	1.31093
MYCMAX_01	246	Transcription Factor Targets	ICA	members	1.934755
MAX_01	255	Transcription Factor Targets	ICA	members	1.48926
USF_01	250	Transcription Factor Targets	ICA	members	1.570465
USF_02	265	Transcription Factor Targets	ICA	members	1.20993
MYCMAX_02	258	Transcription Factor Targets	ICA	members	1.347175
ACTAYRNNNCCCR_UNKNOWN	444	Transcription Factor Targets	ICA	members	2.03831
PBX1_02	123	Transcription Factor Targets	ICA	members	1.23099
GATA1_02	234	Transcription Factor Targets	ICA	members	1.52042
GATA1_03	239	Transcription Factor Targets	ICA	members	1.45944
GATA1_04	238	Transcription Factor Targets	ICA	members	1.761405
HFH1_01	238	Transcription Factor Targets	ICA	members	1.492235
FOXD3_01	195	Transcription Factor Targets	ICA	members	1.48968
HNF3B_01	214	Transcription Factor Targets	ICA	members	1.433965
HNF1_01	231	Transcription Factor Targets	ICA	members	2.20924
TST1_01	253	Transcription Factor Targets	ICA	members	1.54215
HNF4_01	257	Transcription Factor Targets	ICA	members	1.40068
ACTWSNACTNY_UNKNOWN	102	Transcription Factor Targets	ICA	members	1.34623
OCT1_01	249	Transcription Factor Targets	ICA	members	1.59063
OCT1_02	205	Transcription Factor Targets	ICA	members	1.61489
OCT1_03	221	Transcription Factor Targets	ICA	members	1.54873
OCT1_04	226	Transcription Factor Targets	ICA	members	1.65534
AHR_01	61	Transcription Factor Targets	ICA	members	1.29075
LYF1_01	255	Transcription Factor Targets	ICA	members	1.39648
PAX5_01	150	Transcription Factor Targets	ICA	members	1.145505
PAX5_02	17	Transcription Factor Targets	ICA	members	1.40782
BRN2_01	228	Transcription Factor Targets	ICA	members	1.52177
HSF1_01	254	Transcription Factor Targets	ICA	members	1.50089
AGCYRWTTC_UNKNOWN	119	Transcription Factor Targets	ICA	members	1.27902
HSF2_01	238	Transcription Factor Targets	ICA	members	1.454905
SRY_01	219	Transcription Factor Targets	ICA	members	1.61675
SRF_01	50	Transcription Factor Targets	ICA	members	1.610695
ARP1_01	158	Transcription Factor Targets	ICA	members	1.37371
RORA1_01	237	Transcription Factor Targets	ICA	members	1.41719
RORA2_01	146	Transcription Factor Targets	ICA	members	1.409645
COUP_01	253	Transcription Factor Targets	ICA	members	1.4181
CEBP_01	260	Transcription Factor Targets	ICA	members	1.582735
SRY_02	246	Transcription Factor Targets	ICA	members	1.90703
OCT1_05	239	Transcription Factor Targets	ICA	members	1.66626
ARGGGTTAA_UNKNOWN	118	Transcription Factor Targets	ICA	members	1.664165
OCT1_06	249	Transcription Factor Targets	ICA	members	1.65811
AP1FJ_Q2	258	Transcription Factor Targets	ICA	members	1.65626
AP1_Q2	255	Transcription Factor Targets	ICA	members	1.40334
AP1_Q6	250	Transcription Factor Targets	ICA	members	1.711005
AP4_Q5	264	Transcription Factor Targets	ICA	members	1.56008
AP4_Q6	218	Transcription Factor Targets	ICA	members	1.423805
CREB_Q2	256	Transcription Factor Targets	ICA	members	1.141325
CREB_Q4	263	Transcription Factor Targets	ICA	members	1.11992
CREBP1_Q2	246	Transcription Factor Targets	ICA	members	1.240305
MYB_Q6	247	Transcription Factor Targets	ICA	members	1.33372
ATCMNTCCGY_UNKNOWN	49	Transcription Factor Targets	ICA	members	1.13317
MYOD_Q6	238	Transcription Factor Targets	ICA	members	1.60348
NFY_Q6	256	Transcription Factor Targets	ICA	members	1.347405
SRF_Q6	236	Transcription Factor Targets	ICA	members	1.792875
USF_Q6	249	Transcription Factor Targets	ICA	members	1.4091
AP1_Q4	262	Transcription Factor Targets	ICA	members	1.44086
AP2_Q6	253	Transcription Factor Targets	ICA	members	1.11833
CEBP_Q2	220	Transcription Factor Targets	ICA	members	1.3943
ER_Q6	270	Transcription Factor Targets	ICA	members	1.48592
GR_Q6	260	Transcription Factor Targets	ICA	members	1.67882
NF1_Q6	251	Transcription Factor Targets	ICA	members	1.58676
ATGGYGGA_UNKNOWN	99	Transcription Factor Targets	ICA	members	1.4054
NFKB_Q6	248	Transcription Factor Targets	ICA	members	1.6069
OCT1_Q6	252	Transcription Factor Targets	ICA	members	1.7219
SP1_Q6	252	Transcription Factor Targets	ICA	members	1.08486
AP1_C	268	Transcription Factor Targets	ICA	members	1.871025
CEBP_C	190	Transcription Factor Targets	ICA	members	1.257
GATA_C	258	Transcription Factor Targets	ICA	members	1.78957
GRE_C	123	Transcription Factor Targets	ICA	members	1.45593
HNF1_C	238	Transcription Factor Targets	ICA	members	1.88483
NFKB_C	254	Transcription Factor Targets	ICA	members	1.689905
NFY_C	239	Transcription Factor Targets	ICA	members	1.68762
CAGNWMCNNNGAC_UNKNOWN	83	Transcription Factor Targets	ICA	members	1.84367
OCT_C	248	Transcription Factor Targets	ICA	members	1.66733
SEF1_C	6	Transcription Factor Targets	ICA	members
SRF_C	207	Transcription Factor Targets	ICA	members	1.67964
TATA_C	268	Transcription Factor Targets	ICA	members	1.43557
USF_C	269	Transcription Factor Targets	ICA	members	1.3431
SREBP1_01	164	Transcription Factor Targets	ICA	members	1.49361
SREBP1_02	85	Transcription Factor Targets	ICA	members	1.20636
HAND1E47_01	265	Transcription Factor Targets	ICA	members	1.45213
STAT_01	242	Transcription Factor Targets	ICA	members	1.226115
STAT1_01	64	Transcription Factor Targets	ICA	members	1.021865
CAGNYGKNAAA_UNKNOWN	74	Transcription Factor Targets	ICA	members	1.52927
STAT3_01	21	Transcription Factor Targets	ICA	members	1.18145
MEF2_02	219	Transcription Factor Targets	ICA	members	2.0595
MEF2_03	230	Transcription Factor Targets	ICA	members	1.773085
MEF2_04	25	Transcription Factor Targets	ICA	members	1.54105
AHRARNT_01	138	Transcription Factor Targets	ICA	members	1.172275
ARNT_01	252	Transcription Factor Targets	ICA	members	1.404185
AHRARNT_02	15	Transcription Factor Targets	ICA	members	0.801745
NKX25_01	122	Transcription Factor Targets	ICA	members	1.301515
NKX25_02	257	Transcription Factor Targets	ICA	members	1.75566
PPARA_01	36	Transcription Factor Targets	ICA	members	1.24461
CATRRAGC_UNKNOWN	135	Transcription Factor Targets	ICA	members	1.15602
EGR1_01	265	Transcription Factor Targets	ICA	members	1.2019
NGFIC_01	250	Transcription Factor Targets	ICA	members	1.258095
EGR3_01	85	Transcription Factor Targets	ICA	members	1.02645
EGR2_01	197	Transcription Factor Targets	ICA	members	1.17536
OCT1_07	156	Transcription Factor Targets	ICA	members	1.56583
CHOP_01	231	Transcription Factor Targets	ICA	members	1.41584
GFI1_01	258	Transcription Factor Targets	ICA	members	1.54208
XBP1_01	131	Transcription Factor Targets	ICA	members	1.29742
TATA_01	241	Transcription Factor Targets	ICA	members	1.79568
NRSF_01	95	Transcription Factor Targets	ICA	members	3.83389
CCAATNNSNNNGCG_UNKNOWN	58	Transcription Factor Targets	ICA	members	1.20488
RREB1_01	205	Transcription Factor Targets	ICA	members	1.41701
ISRE_01	242	Transcription Factor Targets	ICA	members	1.93422
HLF_01	242	Transcription Factor Targets	ICA	members	1.41262
OLF1_01	269	Transcription Factor Targets	ICA	members	1.43352
AML1_01	254	Transcription Factor Targets	ICA	members	1.604255
P53_02	241	Transcription Factor Targets	ICA	members	1.45263
LMO2COM_01	256	Transcription Factor Targets	ICA	members	1.43944
LMO2COM_02	237	Transcription Factor Targets	ICA	members	1.77519
MIF1_01	173	Transcription Factor Targets	ICA	members	1.21227
RFX1_01	244	Transcription Factor Targets	ICA	members	1.17308
CCANNAGRKGGC_UNKNOWN	113	Transcription Factor Targets	ICA	members	1.50885
RFX1_02	262	Transcription Factor Targets	ICA	members	1.568535
TCF11MAFG_01	202	Transcription Factor Targets	ICA	members	1.28647
TCF11_01	247	Transcription Factor Targets	ICA	members	1.45334
NFY_01	249	Transcription Factor Targets	ICA	members	1.27393
HFH3_01	187	Transcription Factor Targets	ICA	members	1.47688
FREAC2_01	257	Transcription Factor Targets	ICA	members	1.52597
FREAC3_01	241	Transcription Factor Targets	ICA	members	1.57344
FREAC4_01	148	Transcription Factor Targets	ICA	members	1.627295
FREAC7_01	187	Transcription Factor Targets	ICA	members	1.3616
HFH8_01	198	Transcription Factor Targets	ICA	members	1.47422
CCAWNWWNNNGGC_UNKNOWN	80	Transcription Factor Targets	ICA	members	1.28359
NFAT_Q6	233	Transcription Factor Targets	ICA	members	1.54517
MYCMAX_B	256	Transcription Factor Targets	ICA	members	1.34922
PAX3_B	86	Transcription Factor Targets	ICA	members	1.19971
PAX8_B	103	Transcription Factor Targets	ICA	members	1.4707
WHN_B	245	Transcription Factor Targets	ICA	members	1.25267
ZF5_B	236	Transcription Factor Targets	ICA	members	1.27225
ATF_B	183	Transcription Factor Targets	ICA	members	1.45412
ETS1_B	251	Transcription Factor Targets	ICA	members	1.81073
ETS2_B	265	Transcription Factor Targets	ICA	members	1.5832
GABP_B	252	Transcription Factor Targets	ICA	members	2.140335
CCAWYNNGAAR_UNKNOWN	139	Transcription Factor Targets	ICA	members	1.23919
OCT1_B	252	Transcription Factor Targets	ICA	members	1.68256
GATA1_05	274	Transcription Factor Targets	ICA	members	1.53984
PAX3_01	21	Transcription Factor Targets	ICA	members	1.28546
PAX4_01	256	Transcription Factor Targets	ICA	members	1.07817
PAX4_02	230	Transcription Factor Targets	ICA	members	1.475665
PAX4_03	248	Transcription Factor Targets	ICA	members	1.7604
PAX4_04	213	Transcription Factor Targets	ICA	members	1.67427
MSX1_01	170	Transcription Factor Targets	ICA	members	1.654815
HOXA3_01	13	Transcription Factor Targets	ICA	members	1.25856
EN1_01	109	Transcription Factor Targets	ICA	members	1.58457
CCCNNNNNNAAGWT_UNKNOWN	101	Transcription Factor Targets	ICA	members	0.912173
AMEF2_Q6	250	Transcription Factor Targets	ICA	members	1.782415
MMEF2_Q6	264	Transcription Factor Targets	ICA	members	1.64075
HMEF2_Q6	133	Transcription Factor Targets	ICA	members	1.7408
RSRFC4_Q2	209	Transcription Factor Targets	ICA	members	2.06079
SOX9_B1	232	Transcription Factor Targets	ICA	members	1.555165
HNF4_01_B	243	Transcription Factor Targets	ICA	members	1.55137
AREB6_01	260	Transcription Factor Targets	ICA	members	1.5405
AREB6_02	244	Transcription Factor Targets	ICA	members	1.61616
AREB6_03	251	Transcription Factor Targets	ICA	members	1.4786
AREB6_04	245	Transcription Factor Targets	ICA	members	1.50214
CCGNMNNTNACG_UNKNOWN	77	Transcription Factor Targets	ICA	members	1.59031
CART1_01	217	Transcription Factor Targets	ICA	members	1.69361
TGIF_01	240	Transcription Factor Targets	ICA	members	1.23438
MEIS1_01	237	Transcription Factor Targets	ICA	members	1.34568
MEIS1AHOXA9_01	111	Transcription Factor Targets	ICA	members	1.34142
MEIS1BHOXA9_01	140	Transcription Factor Targets	ICA	members	1.28657
FOXJ2_01	180	Transcription Factor Targets	ICA	members	1.429965
FOXJ2_02	230	Transcription Factor Targets	ICA	members	1.583975
NKX61_01	228	Transcription Factor Targets	ICA	members	1.7
E2F_Q3	221	Transcription Factor Targets	ICA	members	2.24649
E2F_Q4	232	Transcription Factor Targets	ICA	members	2.780215
CCTNTMAGA_UNKNOWN	122	Transcription Factor Targets	ICA	members	1.13744
E2F_Q6	230	Transcription Factor Targets	ICA	members	2.821445
E2F1_Q3	238	Transcription Factor Targets	ICA	members	2.410065
E2F1_Q4	236	Transcription Factor Targets	ICA	members	1.90876
E2F1_Q6	230	Transcription Factor Targets	ICA	members	2.87085
TITF1_Q3	232	Transcription Factor Targets	ICA	members	1.22353
HMX1_01	43	Transcription Factor Targets	ICA	members	1.03631
IPF1_Q4	245	Transcription Factor Targets	ICA	members	1.41351
CHX10_01	220	Transcription Factor Targets	ICA	members	2.019765
VDR_Q3	219	Transcription Factor Targets	ICA	members	1.49629
SPZ1_01	225	Transcription Factor Targets	ICA	members	1.17834
CGGAARNGGCNG_UNKNOWN	50	Transcription Factor Targets	ICA	members	1.293045
AR_Q2	119	Transcription Factor Targets	ICA	members	1.3359
ZIC1_01	253	Transcription Factor Targets	ICA	members	1.30707
ZIC2_01	241	Transcription Factor Targets	ICA	members	1.36129
ZIC3_01	251	Transcription Factor Targets	ICA	members	1.70302
NKX3A_01	226	Transcription Factor Targets	ICA	members	1.50128
IRF7_01	243	Transcription Factor Targets	ICA	members	1.56158
FAC1_01	215	Transcription Factor Targets	ICA	members	1.5393
STAT5A_01	245	Transcription Factor Targets	ICA	members	1.47871
STAT5B_01	242	Transcription Factor Targets	ICA	members	1.52176
STAT5A_02	138	Transcription Factor Targets	ICA	members	1.33674
CRGAARNNNNCGA_UNKNOWN	47	Transcription Factor Targets	ICA	members	1.35409
GATA6_01	258	Transcription Factor Targets	ICA	members	1.591195
POU3F2_01	93	Transcription Factor Targets	ICA	members	1.65184
POU3F2_02	248	Transcription Factor Targets	ICA	members	1.516245
POU6F1_01	228	Transcription Factor Targets	ICA	members	1.83769
HIF1_Q5	241	Transcription Factor Targets	ICA	members	1.17665
ROAZ_01	10	Transcription Factor Targets	ICA	members	1.30674
AP2REP_01	169	Transcription Factor Targets	ICA	members	1.52208
AP2ALPHA_01	238	Transcription Factor Targets	ICA	members	1.28888
AP2GAMMA_01	248	Transcription Factor Targets	ICA	members	1.299595
TBP_01	226	Transcription Factor Targets	ICA	members	1.677715
CTCNANGTGNY_UNKNOWN	87	Transcription Factor Targets	ICA	members	0.909814
FOXO4_01	233	Transcription Factor Targets	ICA	members	1.43498
FOXO1_01	239	Transcription Factor Targets	ICA	members	1.58388
FOXO1_02	237	Transcription Factor Targets	ICA	members	1.43109
FOXO4_02	252	Transcription Factor Targets	ICA	members	1.53303
FOXO3_01	236	Transcription Factor Targets	ICA	members	1.30731
CDC5_01	243	Transcription Factor Targets	ICA	members	1.56937
AR_01	152	Transcription Factor Targets	ICA	members	1.294505
PITX2_Q2	241	Transcription Factor Targets	ICA	members	1.69051
ATF6_01	121	Transcription Factor Targets	ICA	members	1.26224
NCX_01	168	Transcription Factor Targets	ICA	members	1.483975
CTGCAGY_UNKNOWN	735	Transcription Factor Targets	ICA	members
NKX22_01	183	Transcription Factor Targets	ICA	members	1.27493
PAX2_02	250	Transcription Factor Targets	ICA	members	1.72815
NKX62_Q2	230	Transcription Factor Targets	ICA	members	1.902775
BACH2_01	259	Transcription Factor Targets	ICA	members	1.63982
MAZR_01	214	Transcription Factor Targets	ICA	members	1.34656
STAT1_02	246	Transcription Factor Targets	ICA	members	1.6626
STAT5A_03	249	Transcription Factor Targets	ICA	members	1.53391
STAT6_01	252	Transcription Factor Targets	ICA	members	1.532185
BACH1_01	252	Transcription Factor Targets	ICA	members	1.619795
STAT1_03	243	Transcription Factor Targets	ICA	members	1.33139
CTGRYYYNATT_UNKNOWN	72	Transcription Factor Targets	ICA	members	1.42004
STAT3_02	142	Transcription Factor Targets	ICA	members	1.2157
STAT4_01	257	Transcription Factor Targets	ICA	members	1.45209
STAT5A_04	206	Transcription Factor Targets	ICA	members	1.316585
STAT6_02	249	Transcription Factor Targets	ICA	members	1.70915
LHX3_01	217	Transcription Factor Targets	ICA	members	1.72332
ERR1_Q2	255	Transcription Factor Targets	ICA	members	1.3413
PPARG_01	43	Transcription Factor Targets	ICA	members	1.05604
ATF3_Q6	242	Transcription Factor Targets	ICA	members	1.53831
ATF4_Q2	250	Transcription Factor Targets	ICA	members	1.213205
E2F_03	235	Transcription Factor Targets	ICA	members	2.49783
CTGYNNCTYTAA_UNKNOWN	82	Transcription Factor Targets	ICA	members	1.47488
AP1_01	261	Transcription Factor Targets	ICA	members	1.5411
PPARA_02	123	Transcription Factor Targets	ICA	members	1.22483
GNCF_01	75	Transcription Factor Targets	ICA	members	1.10056
NERF_Q2	236	Transcription Factor Targets	ICA	members	1.63099
RP58_01	199	Transcription Factor Targets	ICA	members	1.78418
HTF_01	70	Transcription Factor Targets	ICA	members	1.21675
ARNT_02	243	Transcription Factor Targets	ICA	members	1.58466
MYCMAX_03	245	Transcription Factor Targets	ICA	members	1.3892
AFP1_Q6	257	Transcription Factor Targets	ICA	members	1.71023
ALX4_01	16	Transcription Factor Targets	ICA	members	0.98406
CTTTAAR_UNKNOWN	932	Transcription Factor Targets	ICA	members
CEBPDELTA_Q6	234	Transcription Factor Targets	ICA	members	1.4171
CEBPGAMMA_Q6	244	Transcription Factor Targets	ICA	members	1.27836
CRX_Q4	256	Transcription Factor Targets	ICA	members	1.607255
DBP_Q6	252	Transcription Factor Targets	ICA	members	1.503905
EFC_Q6	256	Transcription Factor Targets	ICA	members	1.478825
FOXM1_01	242	Transcription Factor Targets	ICA	members	1.621925
FXR_Q3	113	Transcription Factor Targets	ICA	members	1.4004
GATA4_Q3	239	Transcription Factor Targets	ICA	members	1.35356
GCM_Q2	232	Transcription Factor Targets	ICA	members	1.33459
HNF4ALPHA_Q6	258	Transcription Factor Targets	ICA	members	1.493545
CYTAGCAAY_UNKNOWN	142	Transcription Factor Targets	ICA	members	1.164535
HNF6_Q6	230	Transcription Factor Targets	ICA	members	1.63325
HOXA4_Q2	253	Transcription Factor Targets	ICA	members	1.51625
HSF_Q6	198	Transcription Factor Targets	ICA	members	1.45821
LBP1_Q6	218	Transcription Factor Targets	ICA	members	1.61541
LFA1_Q6	238	Transcription Factor Targets	ICA	members	1.640505
LXR_Q3	76	Transcription Factor Targets	ICA	members	1.035695
MAF_Q6	256	Transcription Factor Targets	ICA	members	1.61979
MAZ_Q6	190	Transcription Factor Targets	ICA	members	1.1676
MTF1_Q4	247	Transcription Factor Targets	ICA	members	1.36595
NFMUE1_Q6	239	Transcription Factor Targets	ICA	members	2.28382
GAANYNYGACNY_UNKNOWN	74	Transcription Factor Targets	ICA	members	1.139855
NRF1_Q6	248	Transcription Factor Targets	ICA	members	1.794425
PEA3_Q6	251	Transcription Factor Targets	ICA	members	2.07249
PTF1BETA_Q6	233	Transcription Factor Targets	ICA	members	1.55645
PU1_Q6	219	Transcription Factor Targets	ICA	members	1.93964
SP3_Q3	240	Transcription Factor Targets	ICA	members	1.058325
TCF1P_Q6	262	Transcription Factor Targets	ICA	members	1.184525
TCF4_Q5	228	Transcription Factor Targets	ICA	members	1.619405
TEF_Q6	239	Transcription Factor Targets	ICA	members	1.69638
TEL2_Q6	228	Transcription Factor Targets	ICA	members	1.82187
ALPHACP1_01	256	Transcription Factor Targets	ICA	members	1.28575
GATGKMRGCG_UNKNOWN	63	Transcription Factor Targets	ICA	members	1.40344
AP3_Q6	237	Transcription Factor Targets	ICA	members	1.71253
ATF1_Q6	222	Transcription Factor Targets	ICA	members	1.539325
E12_Q6	254	Transcription Factor Targets	ICA	members	1.71593
E4F1_Q6	279	Transcription Factor Targets	ICA	members	1.22605
ETF_Q6	111	Transcription Factor Targets	ICA	members	1.30953
HEB_Q6	255	Transcription Factor Targets	ICA	members	1.67906
ICSBP_Q6	243	Transcription Factor Targets	ICA	members	1.87883
SMAD3_Q6	234	Transcription Factor Targets	ICA	members	1.80621
TEF1_Q6	214	Transcription Factor Targets	ICA	members	1.85467
TFIII_Q6	202	Transcription Factor Targets	ICA	members	1.442155
GCCNNNWTAAR_UNKNOWN	143	Transcription Factor Targets	ICA	members	1.334
TFIIA_Q6	241	Transcription Factor Targets	ICA	members	1.41321
MYOGENIN_Q6	248	Transcription Factor Targets	ICA	members	1.72616
ZF5_01	231	Transcription Factor Targets	ICA	members	1.21509
PAX8_01	38	Transcription Factor Targets	ICA	members	1.48805
CACBINDINGPROTEIN_Q6	235	Transcription Factor Targets	ICA	members	1.37601
CACCCBINDINGFACTOR_Q6	261	Transcription Factor Targets	ICA	members	1.64123
COREBINDINGFACTOR_Q6	258	Transcription Factor Targets	ICA	members	1.694645
HNF3ALPHA_Q6	203	Transcription Factor Targets	ICA	members	1.46754
HP1SITEFACTOR_Q6	221	Transcription Factor Targets	ICA	members	1.41211
USF2_Q6	245	Transcription Factor Targets	ICA	members	1.3619
GCGNNANTTCC_UNKNOWN	122	Transcription Factor Targets	ICA	members	1.476045
SF1_Q6	251	Transcription Factor Targets	ICA	members	1.34201
CDX2_Q5	244	Transcription Factor Targets	ICA	members	1.73879
OSF2_Q6	258	Transcription Factor Targets	ICA	members	1.510875
SMAD4_Q6	233	Transcription Factor Targets	ICA	members	1.40345
CIZ_01	232	Transcription Factor Targets	ICA	members	1.36232
E2F1DP1_01	230	Transcription Factor Targets	ICA	members	2.63672
E2F1DP2_01	230	Transcription Factor Targets	ICA	members	2.63672
E2F4DP1_01	234	Transcription Factor Targets	ICA	members	2.52822
E2F4DP2_01	230	Transcription Factor Targets	ICA	members	2.63672
E2F1DP1RB_01	225	Transcription Factor Targets	ICA	members	2.35875
GCGSCMNTTT_UNKNOWN	69	Transcription Factor Targets	ICA	members	1.9791
HFH4_01	198	Transcription Factor Targets	ICA	members	1.770215
POU1F1_Q6	226	Transcription Factor Targets	ICA	members	1.64113
LEF1_Q6	247	Transcription Factor Targets	ICA	members	1.5469
ELF1_Q6	235	Transcription Factor Targets	ICA	members	2.26589
IRF1_Q6	249	Transcription Factor Targets	ICA	members	1.63698
SREBP1_Q6	243	Transcription Factor Targets	ICA	members	1.49906
HMGIY_Q6	238	Transcription Factor Targets	ICA	members	1.16672
AML1_Q6	254	Transcription Factor Targets	ICA	members	1.604255
P53_DECAMER_Q2	237	Transcription Factor Targets	ICA	members	1.20707
DR1_Q3	246	Transcription Factor Targets	ICA	members	1.50975
GCTNWTTGK_UNKNOWN	291	Transcription Factor Targets	ICA	members	1.4715
PPAR_DR1_Q2	251	Transcription Factor Targets	ICA	members	1.37494
HNF4_DR1_Q3	249	Transcription Factor Targets	ICA	members	1.65607
COUP_DR1_Q6	236	Transcription Factor Targets	ICA	members	1.41074
LXR_DR4_Q3	90	Transcription Factor Targets	ICA	members	1.13094
FXR_IR1_Q6	108	Transcription Factor Targets	ICA	members	1.257155
AML_Q6	253	Transcription Factor Targets	ICA	members	1.57112
CEBP_Q3	243	Transcription Factor Targets	ICA	members	1.26191
ETS_Q4	240	Transcription Factor Targets	ICA	members	2.06862
IRF_Q6	235	Transcription Factor Targets	ICA	members	2.03924
MYB_Q3	241	Transcription Factor Targets	ICA	members	1.3511
GGAANCGGAANY_UNKNOWN	104	Transcription Factor Targets	ICA	members	2.404935
NFKB_Q6_01	227	Transcription Factor Targets	ICA	members	1.67161
NFY_Q6_01	254	Transcription Factor Targets	ICA	members	1.34807
SREBP_Q3	253	Transcription Factor Targets	ICA	members	1.3121
STAT_Q6	250	Transcription Factor Targets	ICA	members	1.24161
AHR_Q5	212	Transcription Factor Targets	ICA	members	1.277475
GATA_Q6	195	Transcription Factor Targets	ICA	members	1.6844
HNF1_Q6	240	Transcription Factor Targets	ICA	members	1.552415
HNF3_Q6	184	Transcription Factor Targets	ICA	members	1.5309
SMAD_Q6	248	Transcription Factor Targets	ICA	members	1.31531
YY1_Q6	236	Transcription Factor Targets	ICA	members	1.838105
GGAMTNNNNNTCCY_UNKNOWN	116	Transcription Factor Targets	ICA	members	1.357115
TTF1_Q6	255	Transcription Factor Targets	ICA	members	1.36371
OCT_Q6	248	Transcription Factor Targets	ICA	members	1.53543
USF_Q6_01	231	Transcription Factor Targets	ICA	members	1.13524
HIF1_Q3	224	Transcription Factor Targets	ICA	members	1.260825
MYC_Q2	180	Transcription Factor Targets	ICA	members	1.43103
AP2_Q3	245	Transcription Factor Targets	ICA	members	1.15266
CREB_Q3	243	Transcription Factor Targets	ICA	members	1.28242
PIT1_Q6	226	Transcription Factor Targets	ICA	members	1.728385
E2F_Q2	169	Transcription Factor Targets	ICA	members	1.17095
E2A_Q2	237	Transcription Factor Targets	ICA	members	1.47336
GGARNTKYCCA_UNKNOWN	73	Transcription Factor Targets	ICA	members	1.58183
LEF1_Q2	210	Transcription Factor Targets	ICA	members	1.26716
NF1_Q6_01	259	Transcription Factor Targets	ICA	members	1.66254
EGR_Q6	266	Transcription Factor Targets	ICA	members	1.1892
PAX_Q6	251	Transcription Factor Targets	ICA	members	1.40064
FOX_Q2	207	Transcription Factor Targets	ICA	members	1.51637
SRF_Q4	218	Transcription Factor Targets	ICA	members	1.78516
NRF2_Q4	248	Transcription Factor Targets	ICA	members	1.33739
CEBP_Q2_01	263	Transcription Factor Targets	ICA	members	1.46515
MYB_Q5_01	261	Transcription Factor Targets	ICA	members	1.29095
ER_Q6_01	265	Transcription Factor Targets	ICA	members	1.41823
GGCKCATGS_UNKNOWN	66	Transcription Factor Targets	ICA	members	1.22105
AP2_Q6_01	265	Transcription Factor Targets	ICA	members	1.29014
CREB_Q2_01	217	Transcription Factor Targets	ICA	members	1.04675
CREB_Q4_01	205	Transcription Factor Targets	ICA	members	1.12353
E2F_Q3_01	228	Transcription Factor Targets	ICA	members	2.339675
E2F_Q4_01	227	Transcription Factor Targets	ICA	members	2.25512
E2F_Q6_01	232	Transcription Factor Targets	ICA	members	2.227205
GR_Q6_01	267	Transcription Factor Targets	ICA	members	1.44751
SRF_Q5_01	215	Transcription Factor Targets	ICA	members	1.6754
AP1_Q2_01	263	Transcription Factor Targets	ICA	members	1.69962
AP1_Q6_01	256	Transcription Factor Targets	ICA	members	1.506795
GGCNKCCATNK_UNKNOWN	115	Transcription Factor Targets	ICA	members	1.49673
AP1_Q4_01	255	Transcription Factor Targets	ICA	members	1.72963
AP4_Q6_01	251	Transcription Factor Targets	ICA	members	1.42213
MYOD_Q6_01	249	Transcription Factor Targets	ICA	members	1.27543
OCT1_Q5_01	255	Transcription Factor Targets	ICA	members	1.66238
SP1_Q6_01	240	Transcription Factor Targets	ICA	members	1.296985
SP1_Q4_01	254	Transcription Factor Targets	ICA	members	1.20408
SP1_Q2_01	243	Transcription Factor Targets	ICA	members	1.33264
NFAT_Q4_01	259	Transcription Factor Targets	ICA	members	1.39093
E2F1_Q3_01	233	Transcription Factor Targets	ICA	members	1.33608
E2F1_Q4_01	222	Transcription Factor Targets	ICA	members	2.372185
GGCNNMSMYNTTG_UNKNOWN	71	Transcription Factor Targets	ICA	members	1.17553
E2F1_Q6_01	234	Transcription Factor Targets	ICA	members	2.58497
MEF2_Q6_01	235	Transcription Factor Targets	ICA	members	1.72562
CP2_02	246	Transcription Factor Targets	ICA	members	1.37942
AR_02	38	Transcription Factor Targets	ICA	members	1.134495
PR_01	140	Transcription Factor Targets	ICA	members	1.22013
GR_01	196	Transcription Factor Targets	ICA	members	1.372085
AR_03	55	Transcription Factor Targets	ICA	members	1.17334
PR_02	130	Transcription Factor Targets	ICA	members	1.256075
ER_Q6_02	242	Transcription Factor Targets	ICA	members	1.502005
PR_Q2	260	Transcription Factor Targets	ICA	members	1.508655
GGCNRNWCTTYS_UNKNOWN	81	Transcription Factor Targets	ICA	members	1.28062
VDR_Q6	254	Transcription Factor Targets	ICA	members	1.54548
AR_Q6	249	Transcription Factor Targets	ICA	members	1.25343
T3R_Q6	243	Transcription Factor Targets	ICA	members	1.74235
PXR_Q2	252	Transcription Factor Targets	ICA	members	1.45523
DR4_Q2	253	Transcription Factor Targets	ICA	members	1.38064
DR3_Q4	140	Transcription Factor Targets	ICA	members	1.244125
HNF4_Q6	253	Transcription Factor Targets	ICA	members	1.8657
GGGNRMNNYCAT_UNKNOWN	79	Transcription Factor Targets	ICA	members	1.06305
GGGYGTGNY_UNKNOWN	654	Transcription Factor Targets	ICA	members
GKCGCNNNNNNNTGAYG_UNKNOWN	58	Transcription Factor Targets	ICA	members	2.100805
GTCNYYATGR_UNKNOWN	107	Transcription Factor Targets	ICA	members	1.1267
GTGGGTGK_UNKNOWN	283	Transcription Factor Targets	ICA	members	1.79345
GTTGNYNNRGNAAC_UNKNOWN	106	Transcription Factor Targets	ICA	members	1.383585
GTTNYYNNGGTNA_UNKNOWN	87	Transcription Factor Targets	ICA	members	1.04753
GTTRYCATRR_UNKNOWN	166	Transcription Factor Targets	ICA	members	1.448415
KCCGNSWTTT_UNKNOWN	104	Transcription Factor Targets	ICA	members	2.03382
KMCATNNWGGA_UNKNOWN	87	Transcription Factor Targets	ICA	members	1.16742
KRCTCNNNNMANAGC_UNKNOWN	49	Transcription Factor Targets	ICA	members	4.93209
KTGGYRSGAA_UNKNOWN	73	Transcription Factor Targets	ICA	members	1.92045
MCAATNNNNNGCG_UNKNOWN	80	Transcription Factor Targets	ICA	members	1.36626
MYAATNNNNNNNGGC_UNKNOWN	109	Transcription Factor Targets	ICA	members	1.26703
RAAGNYNNCTTY_UNKNOWN	137	Transcription Factor Targets	ICA	members	1.29544
RACTNNRTTTNC_UNKNOWN	121	Transcription Factor Targets	ICA	members	1.37433
RNCTGNYNRNCTGNY_UNKNOWN	79	Transcription Factor Targets	ICA	members	1.54878
RNGTGGGC_UNKNOWN	749	Transcription Factor Targets	ICA	members
RNTCANNRNNYNATTW_UNKNOWN	63	Transcription Factor Targets	ICA	members	1.27179
RRAGTTGT_UNKNOWN	246	Transcription Factor Targets	ICA	members	1.341875
RRCCGTTA_UNKNOWN	84	Transcription Factor Targets	ICA	members	1.78487
RTTTNNNYTGGM_UNKNOWN	147	Transcription Factor Targets	ICA	members	1.51826
RYAAAKNNNNNNTTGW_UNKNOWN	83	Transcription Factor Targets	ICA	members	1.38806
RYCACNNRNNRNCAG_UNKNOWN	75	Transcription Factor Targets	ICA	members	1.10257
RYTAAWNNNTGAY_UNKNOWN	60	Transcription Factor Targets	ICA	members	1.385955
RYTGCNWTGGNR_UNKNOWN	111	Transcription Factor Targets	ICA	members	1.35334
SMTTTTGT_UNKNOWN	397	Transcription Factor Targets	ICA	members	1.45733
SNACANNNYSYAGA_UNKNOWN	89	Transcription Factor Targets	ICA	members	1.40908
SYATTGTG_UNKNOWN	225	Transcription Factor Targets	ICA	members	1.42035
TAANNYSGCG_UNKNOWN	77	Transcription Factor Targets	ICA	members	1.80924
TAAYNRNNTCC_UNKNOWN	166	Transcription Factor Targets	ICA	members	1.498995
TCCATTKW_UNKNOWN	228	Transcription Factor Targets	ICA	members	1.539955
TCCCRNNRTGC_UNKNOWN	210	Transcription Factor Targets	ICA	members	1.870695
TGACATY_UNKNOWN	637	Transcription Factor Targets	ICA	members
TGCGCANK_UNKNOWN	534	Transcription Factor Targets	ICA	members
TGCTGAY_UNKNOWN	514	Transcription Factor Targets	ICA	members
TGGNNNNNNKCCAR_UNKNOWN	404	Transcription Factor Targets	ICA	members	2.027005
TGTYNNNNNRGCARM_UNKNOWN	85	Transcription Factor Targets	ICA	members	1.29891
TMTCGCGANR_UNKNOWN	155	Transcription Factor Targets	ICA	members	1.94341
TNCATNTCCYR_UNKNOWN	127	Transcription Factor Targets	ICA	members	1.38885
TTANTCA_UNKNOWN	906	Transcription Factor Targets	ICA	members
TTANWNANTGGM_UNKNOWN	58	Transcription Factor Targets	ICA	members	1.321955
TTCYRGAA_UNKNOWN	317	Transcription Factor Targets	ICA	members	1.27932
TTTNNANAGCYR_UNKNOWN	118	Transcription Factor Targets	ICA	members	1.26002
WCAANNNYCAG_UNKNOWN	251	Transcription Factor Targets	ICA	members	1.20274
WCTCNATGGY_UNKNOWN	78	Transcription Factor Targets	ICA	members	1.372655
WGTTNNNNNAAA_UNKNOWN	522	Transcription Factor Targets	ICA	members
WTGAAAT_UNKNOWN	578	Transcription Factor Targets	ICA	members
WTTGKCTG_UNKNOWN	495	Transcription Factor Targets	ICA	members	1.58569
WWTAAGGC_UNKNOWN	138	Transcription Factor Targets	ICA	members	1.50919
WYAAANNRNNNGCG_UNKNOWN	63	Transcription Factor Targets	ICA	members	1.25568
YAATNANRNNNCAG_UNKNOWN	65	Transcription Factor Targets	ICA	members	1.17339
YAATNRNNNYNATT_UNKNOWN	100	Transcription Factor Targets	ICA	members	1.635005
YATTNATC_UNKNOWN	359	Transcription Factor Targets	ICA	members	1.9436
YCATTAA_UNKNOWN	537	Transcription Factor Targets	ICA	members
YGACNNYACAR_UNKNOWN	94	Transcription Factor Targets	ICA	members	1.190625
YGCANTGCR_UNKNOWN	124	Transcription Factor Targets	ICA	members	1.182815
YGCGYRCGC_UNKNOWN	313	Transcription Factor Targets	ICA	members	1.69309
YGTCCTTGR_UNKNOWN	93	Transcription Factor Targets	ICA	members	1.48024
YKACATTT_UNKNOWN	266	Transcription Factor Targets	ICA	members	1.57339
YNGTTNNNATT_UNKNOWN	355	Transcription Factor Targets	ICA	members	1.52104
YNTTTNNNANGCARM_UNKNOWN	67	Transcription Factor Targets	ICA	members	1.72252
YRCCAKNNGNCGC_UNKNOWN	64	Transcription Factor Targets	ICA	members	0.9544995
YRTCANNRCGC_UNKNOWN	65	Transcription Factor Targets	ICA	members	1.30287
YTAAYNGCT_UNKNOWN	148	Transcription Factor Targets	ICA	members	1.46859
YTCCCRNNAGGY_UNKNOWN	68	Transcription Factor Targets	ICA	members	0.9927525
YTTCCNNNGGAMR_UNKNOWN	49	Transcription Factor Targets	ICA	members	1.14509
YWATTWNNRGCT_UNKNOWN	69	Transcription Factor Targets	ICA	members	1.17237
YYCATTCAWW_UNKNOWN	189	Transcription Factor Targets	ICA	members	1.2671
RACCACAR_AML_Q6	247	Transcription Factor Targets	ICA	members	1.55142
TGANTCA_AP1_C	1088	Transcription Factor Targets	ICA	members
CAGCTG_AP4_Q5	1473	Transcription Factor Targets	ICA	members
CAGGTA_AREB6_01	750	Transcription Factor Targets	ICA	members
TGACGTCA_ATF3_Q6	225	Transcription Factor Targets	ICA	members	1.22944
TGAYRTCA_ATF3_Q6	511	Transcription Factor Targets	ICA	members
TTGCWCAAY_CEBPB_02	60	Transcription Factor Targets	ICA	members	1.2393
TAATTA_CHX10_01	773	Transcription Factor Targets	ICA	members
CAGGTG_E12_Q6	2415	Transcription Factor Targets	ICA	members
SGCGSSAAA_E2F1DP2_01	165	Transcription Factor Targets	ICA	members	2.42757
TTAYRTAA_E4BP4_01	256	Transcription Factor Targets	ICA	members	1.4867
GTGACGY_E4F1_Q6	644	Transcription Factor Targets	ICA	members
SCGGAAGY_ELK1_02	1168	Transcription Factor Targets	ICA	members
TGACCTY_ERR1_Q2	1011	Transcription Factor Targets	ICA	members
RYTTCCTG_ETS2_B	1045	Transcription Factor Targets	ICA	members
TTGTTT_FOXO4_01	1982	Transcription Factor Targets	ICA	members
RTAAACA_FREAC2_01	894	Transcription Factor Targets	ICA	members
MGGAAGTG_GABP_B	737	Transcription Factor Targets	ICA	members
GATAAGR_GATA_C	289	Transcription Factor Targets	ICA	members	1.67128
TGATTTRY_GFI1_01	283	Transcription Factor Targets	ICA	members	1.99834
AAAYWAACM_HFH4_01	247	Transcription Factor Targets	ICA	members	1.72627
RGTTAMWNATT_HNF1_01	73	Transcription Factor Targets	ICA	members	2.0744
TGTTTGY_HNF3_Q6	715	Transcription Factor Targets	ICA	members
TTCNRGNNNNTTC_HSF_Q6	147	Transcription Factor Targets	ICA	members	1.33138
RGAANNTTC_HSF1_01	427	Transcription Factor Targets	ICA	members	1.54973
STTTCRNTTT_IRF_Q6	182	Transcription Factor Targets	ICA	members	1.596065
CTTTGA_LEF1_Q2	1170	Transcription Factor Targets	ICA	members
CTTTGT_LEF1_Q2	1909	Transcription Factor Targets	ICA	members
YTAATTAA_LHX3_01	178	Transcription Factor Targets	ICA	members	1.731715
GGGAGGRR_MAZ_Q6	2207	Transcription Factor Targets	ICA	members
YTATTTTNR_MEF2_02	674	Transcription Factor Targets	ICA	members
TGACAGNY_MEIS1_01	799	Transcription Factor Targets	ICA	members
RYTGCNNRGNAAC_MIF1_01	81	Transcription Factor Targets	ICA	members	1.22987
CACGTG_MYC_Q2	1003	Transcription Factor Targets	ICA	members
GCANCTGNY_MYOD_Q6	896	Transcription Factor Targets	ICA	members
TGCCAAR_NF1_Q6	690	Transcription Factor Targets	ICA	members
TGGAAA_NFAT_Q4_01	1822	Transcription Factor Targets	ICA	members
TGASTMAGC_NFE2_01	189	Transcription Factor Targets	ICA	members	1.4692
GGGNNTTTCC_NFKB_Q6_01	133	Transcription Factor Targets	ICA	members	1.73093
GATTGGY_NFY_Q6_01	1123	Transcription Factor Targets	ICA	members
RCGCANGCGY_NRF1_Q6	893	Transcription Factor Targets	ICA	members
YATGNWAAT_OCT_C	344	Transcription Factor Targets	ICA	members	1.865585
CCCNNGGGAR_OLF1_01	312	Transcription Factor Targets	ICA	members	1.46962
CGTSACG_PAX3_B	145	Transcription Factor Targets	ICA	members	1.31268
GGGTGGRR_PAX4_03	1257	Transcription Factor Targets	ICA	members
GGATTA_PITX2_Q2	563	Transcription Factor Targets	ICA	members
RGAGGAARY_PU1_Q6	488	Transcription Factor Targets	ICA	members	2.176765
CTAWWWATA_RSRFC4_Q2	344	Transcription Factor Targets	ICA	members	2.187085
TAAWWATAG_RSRFC4_Q2	159	Transcription Factor Targets	ICA	members	1.66877
TGACCTTG_SF1_Q6	242	Transcription Factor Targets	ICA	members	1.53375
CATTGTYY_SOX9_B1	352	Transcription Factor Targets	ICA	members	1.5438
GGGCGGR_SP1_Q6	2859	Transcription Factor Targets	ICA	members
TCANNTGAY_SREBP1_01	461	Transcription Factor Targets	ICA	members	1.15956
CCAWWNAAGG_SRF_Q4	85	Transcription Factor Targets	ICA	members	1.41979
TTCYNRGAA_STAT5B_01	322	Transcription Factor Targets	ICA	members	1.404055
TATAAA_TATA_01	1217	Transcription Factor Targets	ICA	members
TGANNYRGCA_TCF11MAFG_01	287	Transcription Factor Targets	ICA	members	1.30218
WGGAATGY_TEF1_Q6	364	Transcription Factor Targets	ICA	members	2.056355
GCCATNTTG_YY1_Q6	416	Transcription Factor Targets	ICA	members	2.55726
MORF_ATRX	210	Cancer Gene Neighborhoods	ICA	members	1.695795
MORF_ATOX1	80	Cancer Gene Neighborhoods	ICA	members	3.24732
MORF_BCL2	216	Cancer Gene Neighborhoods	ICA	members	1.641105
MORF_BNIP1	182	Cancer Gene Neighborhoods	ICA	members	1.233965
MORF_BAG5	56	Cancer Gene Neighborhoods	ICA	members	1.975245
MORF_BCL2L11	171	Cancer Gene Neighborhoods	ICA	members	1.45529
MORF_BECN1	97	Cancer Gene Neighborhoods	ICA	members	2.18009
MORF_BRCA1	256	Cancer Gene Neighborhoods	ICA	members	1.64525
MORF_BUB1	52	Cancer Gene Neighborhoods	ICA	members	5.456175
MORF_BUB3	273	Cancer Gene Neighborhoods	ICA	members	5.48746
MORF_CTBP1	165	Cancer Gene Neighborhoods	ICA	members	2.81131
MORF_CCNF	76	Cancer Gene Neighborhoods	ICA	members	2.872845
MORF_CCNI	85	Cancer Gene Neighborhoods	ICA	members	3.61131
MORF_DNMT1	115	Cancer Gene Neighborhoods	ICA	members	5.96776
MORF_ERCC2	102	Cancer Gene Neighborhoods	ICA	members	1.491315
MORF_ESPL1	61	Cancer Gene Neighborhoods	ICA	members	6.28004
MORF_FDXR	220	Cancer Gene Neighborhoods	ICA	members	1.850745
MORF_FEN1	65	Cancer Gene Neighborhoods	ICA	members	5.79914
MORF_GPX4	54	Cancer Gene Neighborhoods	ICA	members	5.08807
MORF_HAT1	173	Cancer Gene Neighborhoods	ICA	members	4.08299
MORF_HDAC1	251	Cancer Gene Neighborhoods	ICA	members	3.2368
MORF_HDAC2	274	Cancer Gene Neighborhoods	ICA	members	4.50036
MORF_MDM2	265	Cancer Gene Neighborhoods	ICA	members	1.55702
MORF_MT4	239	Cancer Gene Neighborhoods	ICA	members	1.62952
MORF_MSH2	61	Cancer Gene Neighborhoods	ICA	members	5.03326
MORF_MSH3	236	Cancer Gene Neighborhoods	ICA	members	1.393435
MORF_NF1	164	Cancer Gene Neighborhoods	ICA	members	1.3763
MORF_PRDX3	84	Cancer Gene Neighborhoods	ICA	members	3.371665
MORF_PCNA	82	Cancer Gene Neighborhoods	ICA	members	6.23906
MORF_PSMC1	185	Cancer Gene Neighborhoods	ICA	members	3.47582
MORF_PSMC2	116	Cancer Gene Neighborhoods	ICA	members	2.398975
MORF_PSMF1	162	Cancer Gene Neighborhoods	ICA	members	1.517745
MORF_PRKDC	183	Cancer Gene Neighborhoods	ICA	members	4.62896
MORF_RAD21	178	Cancer Gene Neighborhoods	ICA	members	4.01257
MORF_RAD23A	339	Cancer Gene Neighborhoods	ICA	members	4.38227
MORF_RAD23B	177	Cancer Gene Neighborhoods	ICA	members	2.73553
MORF_RAD51L3	368	Cancer Gene Neighborhoods	ICA	members	1.873385
MORF_RAD54L	101	Cancer Gene Neighborhoods	ICA	members	5.11786
MORF_RFC1	105	Cancer Gene Neighborhoods	ICA	members	2.1355
MORF_RFC4	149	Cancer Gene Neighborhoods	ICA	members	5.37955
MORF_RFC5	75	Cancer Gene Neighborhoods	ICA	members	1.69272
MORF_RPA1	61	Cancer Gene Neighborhoods	ICA	members	2.86936
MORF_RPA2	182	Cancer Gene Neighborhoods	ICA	members	2.7033
MORF_RRM1	101	Cancer Gene Neighborhoods	ICA	members	7.32794
MORF_STK17A	164	Cancer Gene Neighborhoods	ICA	members	1.4486
MORF_SMC1L1	62	Cancer Gene Neighborhoods	ICA	members	4.220685
MORF_SP3	80	Cancer Gene Neighborhoods	ICA	members	2.21532
MORF_SOD1	273	Cancer Gene Neighborhoods	ICA	members	5.09742
MORF_TERF1	62	Cancer Gene Neighborhoods	ICA	members	2.42891
MORF_TERF2IP	109	Cancer Gene Neighborhoods	ICA	members	2.16497
MORF_TFDP2	218	Cancer Gene Neighborhoods	ICA	members	1.42332
MORF_UNG	76	Cancer Gene Neighborhoods	ICA	members	4.44952
MORF_MYC	78	Cancer Gene Neighborhoods	ICA	members	1.390025
MORF_XPC	61	Cancer Gene Neighborhoods	ICA	members	1.92805
MORF_XRCC5	230	Cancer Gene Neighborhoods	ICA	members	4.200485
MORF_AATF	201	Cancer Gene Neighborhoods	ICA	members	4.53813
MORF_ACP1	204	Cancer Gene Neighborhoods	ICA	members	3.54912
MORF_ACTG1	126	Cancer Gene Neighborhoods	ICA	members	4.6554
MORF_ANP32B	192	Cancer Gene Neighborhoods	ICA	members	5.02993
MORF_AP2M1	210	Cancer Gene Neighborhoods	ICA	members	3.232685
MORF_AP3D1	126	Cancer Gene Neighborhoods	ICA	members	2.66017
MORF_ARAF1	72	Cancer Gene Neighborhoods	ICA	members	1.571895
MORF_ARL3	289	Cancer Gene Neighborhoods	ICA	members	1.55905
MORF_ATF2	313	Cancer Gene Neighborhoods	ICA	members	1.56592
MORF_BMI1	76	Cancer Gene Neighborhoods	ICA	members	2.068015
MORF_BMPR2	51	Cancer Gene Neighborhoods	ICA	members	1.1222
MORF_BUB1B	65	Cancer Gene Neighborhoods	ICA	members	5.76369
MORF_CAMK4	273	Cancer Gene Neighborhoods	ICA	members	1.7799
MORF_CASP10	112	Cancer Gene Neighborhoods	ICA	members	1.15504
MORF_CASP2	98	Cancer Gene Neighborhoods	ICA	members	1.36252
MORF_CD8A	116	Cancer Gene Neighborhoods	ICA	members	1.388195
MORF_CDC10	139	Cancer Gene Neighborhoods	ICA	members	2.85012
MORF_CDC16	70	Cancer Gene Neighborhoods	ICA	members	2.86493
MORF_CDC2L5	137	Cancer Gene Neighborhoods	ICA	members	1.68179
MORF_CDH4	128	Cancer Gene Neighborhoods	ICA	members	1.554705
MORF_CDK2	69	Cancer Gene Neighborhoods	ICA	members	3.70204
MORF_CNTN1	104	Cancer Gene Neighborhoods	ICA	members	1.449585
MORF_CSNK1D	68	Cancer Gene Neighborhoods	ICA	members	1.81745
MORF_CSNK2B	283	Cancer Gene Neighborhoods	ICA	members	5.05879
MORF_CTSB	180	Cancer Gene Neighborhoods	ICA	members	1.52266
MORF_CUL1	70	Cancer Gene Neighborhoods	ICA	members	3.067655
MORF_DAP	78	Cancer Gene Neighborhoods	ICA	members	2.684565
MORF_DAP3	191	Cancer Gene Neighborhoods	ICA	members	4.19108
MORF_DCC	107	Cancer Gene Neighborhoods	ICA	members	1.18654
MORF_DDB1	237	Cancer Gene Neighborhoods	ICA	members	2.89473
MORF_DDX11	153	Cancer Gene Neighborhoods	ICA	members	2.07124
MORF_DEAF1	56	Cancer Gene Neighborhoods	ICA	members	3.10626
MORF_DEK	257	Cancer Gene Neighborhoods	ICA	members	4.42821
MORF_DMPK	164	Cancer Gene Neighborhoods	ICA	members	1.28256
MORF_EI24	142	Cancer Gene Neighborhoods	ICA	members	3.341195
MORF_EIF3S2	239	Cancer Gene Neighborhoods	ICA	members	5.53518
MORF_EIF3S6	117	Cancer Gene Neighborhoods	ICA	members	4.23807
MORF_EIF4A2	130	Cancer Gene Neighborhoods	ICA	members	3.821385
MORF_EIF4E	83	Cancer Gene Neighborhoods	ICA	members	3.28004
MORF_EPHA7	131	Cancer Gene Neighborhoods	ICA	members	1.36986
MORF_ERCC4	304	Cancer Gene Neighborhoods	ICA	members	1.62522
MORF_ERH	110	Cancer Gene Neighborhoods	ICA	members	5.148335
MORF_ESR1	165	Cancer Gene Neighborhoods	ICA	members	1.37643
MORF_ETV3	61	Cancer Gene Neighborhoods	ICA	members	1.43813
MORF_FANCG	163	Cancer Gene Neighborhoods	ICA	members	2.06234
MORF_FBL	135	Cancer Gene Neighborhoods	ICA	members	6.04844
MORF_FLT1	120	Cancer Gene Neighborhoods	ICA	members	1.603875
MORF_FOSL1	390	Cancer Gene Neighborhoods	ICA	members	1.442535
MORF_FRK	102	Cancer Gene Neighborhoods	ICA	members	1.33969
MORF_FSHR	264	Cancer Gene Neighborhoods	ICA	members	1.622765
MORF_G22P1	167	Cancer Gene Neighborhoods	ICA	members	5.25148
MORF_GMPS	51	Cancer Gene Neighborhoods	ICA	members	3.83645
MORF_GNB1	297	Cancer Gene Neighborhoods	ICA	members	3.80953
MORF_GSPT1	49	Cancer Gene Neighborhoods	ICA	members	3.68913
MORF_HEAB	80	Cancer Gene Neighborhoods	ICA	members	1.78842
MORF_IFNA1	196	Cancer Gene Neighborhoods	ICA	members	1.65733
MORF_IKBKG	132	Cancer Gene Neighborhoods	ICA	members	1.94344
MORF_IL13	224	Cancer Gene Neighborhoods	ICA	members	1.129125
MORF_IL16	226	Cancer Gene Neighborhoods	ICA	members	1.22217
MORF_IL4	185	Cancer Gene Neighborhoods	ICA	members	1.79303
MORF_IL9	90	Cancer Gene Neighborhoods	ICA	members	1.870795
MORF_ITGA2	53	Cancer Gene Neighborhoods	ICA	members	1.3739
MORF_JAG1	92	Cancer Gene Neighborhoods	ICA	members	1.372155
MORF_JAK3	94	Cancer Gene Neighborhoods	ICA	members	1.178915
MORF_JUND	59	Cancer Gene Neighborhoods	ICA	members	3.58278
MORF_KDR	84	Cancer Gene Neighborhoods	ICA	members	1.39327
MORF_LCAT	128	Cancer Gene Neighborhoods	ICA	members	2.021165
MORF_LMO1	50	Cancer Gene Neighborhoods	ICA	members	1.20664
MORF_LTK	142	Cancer Gene Neighborhoods	ICA	members	1.39436
MORF_MAGEA8	246	Cancer Gene Neighborhoods	ICA	members	1.62112
MORF_MAGEA9	405	Cancer Gene Neighborhoods	ICA	members	1.80492
MORF_MAP2K2	130	Cancer Gene Neighborhoods	ICA	members	4.280035
MORF_MAP2K7	174	Cancer Gene Neighborhoods	ICA	members	1.79778
MORF_MAP3K14	116	Cancer Gene Neighborhoods	ICA	members	1.95074
MORF_MBD4	86	Cancer Gene Neighborhoods	ICA	members	2.002155
MORF_MLLT10	284	Cancer Gene Neighborhoods	ICA	members	1.32207
MORF_MTA1	101	Cancer Gene Neighborhoods	ICA	members	2.76918
MORF_MYL3	66	Cancer Gene Neighborhoods	ICA	members	1.165415
MORF_MYST2	64	Cancer Gene Neighborhoods	ICA	members	1.432735
MORF_NME2	144	Cancer Gene Neighborhoods	ICA	members	4.9458
MORF_NOS2A	274	Cancer Gene Neighborhoods	ICA	members	1.402335
MORF_NPM1	149	Cancer Gene Neighborhoods	ICA	members	5.70337
MORF_ORC1L	65	Cancer Gene Neighborhoods	ICA	members	1.61033
MORF_PAPSS1	99	Cancer Gene Neighborhoods	ICA	members	1.87148
MORF_PAX7	257	Cancer Gene Neighborhoods	ICA	members	1.69512
MORF_PDCD1	66	Cancer Gene Neighborhoods	ICA	members	1.227495
MORF_PDPK1	70	Cancer Gene Neighborhoods	ICA	members	1.074925
MORF_PHB	118	Cancer Gene Neighborhoods	ICA	members	2.783205
MORF_PML	141	Cancer Gene Neighborhoods	ICA	members	1.81739
MORF_PPP1CA	167	Cancer Gene Neighborhoods	ICA	members	3.93409
MORF_PPP1CC	161	Cancer Gene Neighborhoods	ICA	members	4.9492
MORF_PPP2CA	124	Cancer Gene Neighborhoods	ICA	members	3.14997
MORF_PPP2R4	49	Cancer Gene Neighborhoods	ICA	members	2.83387
MORF_PPP2R5B	164	Cancer Gene Neighborhoods	ICA	members	1.0888
MORF_PPP2R5E	82	Cancer Gene Neighborhoods	ICA	members	1.90355
MORF_PPP5C	89	Cancer Gene Neighborhoods	ICA	members	1.94113
MORF_PPP6C	102	Cancer Gene Neighborhoods	ICA	members	2.540035
MORF_PRKACA	109	Cancer Gene Neighborhoods	ICA	members	1.22931
MORF_PRKAG1	215	Cancer Gene Neighborhoods	ICA	members	2.52672
MORF_PRKAR1A	141	Cancer Gene Neighborhoods	ICA	members	2.44669
MORF_PRKCA	171	Cancer Gene Neighborhoods	ICA	members	1.4591
MORF_PTEN	80	Cancer Gene Neighborhoods	ICA	members	1.689085
MORF_PTPN11	107	Cancer Gene Neighborhoods	ICA	members	3.36526
MORF_PTPN9	57	Cancer Gene Neighborhoods	ICA	members	1.36066
MORF_PTPRB	241	Cancer Gene Neighborhoods	ICA	members	1.55582
MORF_PTPRR	93	Cancer Gene Neighborhoods	ICA	members	1.62219
MORF_RAB11A	59	Cancer Gene Neighborhoods	ICA	members	2.12309
MORF_RAB1A	192	Cancer Gene Neighborhoods	ICA	members	2.212155
MORF_RAB3A	86	Cancer Gene Neighborhoods	ICA	members	1.48236
MORF_RAB5A	96	Cancer Gene Neighborhoods	ICA	members	1.95553
MORF_RAB6A	67	Cancer Gene Neighborhoods	ICA	members	1.84563
MORF_RAC1	211	Cancer Gene Neighborhoods	ICA	members	2.45049
MORF_RAF1	108	Cancer Gene Neighborhoods	ICA	members	2.4411
MORF_RAGE	143	Cancer Gene Neighborhoods	ICA	members	1.59478
MORF_RAN	259	Cancer Gene Neighborhoods	ICA	members	5.74118
MORF_RAP1A	137	Cancer Gene Neighborhoods	ICA	members	2.11051
MORF_RBBP8	208	Cancer Gene Neighborhoods	ICA	members	1.555495
MORF_RBM8A	81	Cancer Gene Neighborhoods	ICA	members	1.41848
MORF_REV3L	57	Cancer Gene Neighborhoods	ICA	members	2.41704
MORF_RUNX1	145	Cancer Gene Neighborhoods	ICA	members	1.30698
MORF_SART1	58	Cancer Gene Neighborhoods	ICA	members	3.83669
MORF_SKP1A	199	Cancer Gene Neighborhoods	ICA	members	3.0512
MORF_SNRP70	58	Cancer Gene Neighborhoods	ICA	members	2.4192
MORF_SS18	61	Cancer Gene Neighborhoods	ICA	members	1.8403
MORF_SUPT3H	312	Cancer Gene Neighborhoods	ICA	members	1.74259
MORF_THPO	119	Cancer Gene Neighborhoods	ICA	members	1.46495
MORF_THRA	50	Cancer Gene Neighborhoods	ICA	members	1.38
MORF_TNFRSF25	256	Cancer Gene Neighborhoods	ICA	members	1.618115
MORF_TNFRSF6	153	Cancer Gene Neighborhoods	ICA	members	1.23873
MORF_TPR	142	Cancer Gene Neighborhoods	ICA	members	2.013425
MORF_TPT1	93	Cancer Gene Neighborhoods	ICA	members	7.45867
MORF_TTN	46	Cancer Gene Neighborhoods	ICA	members	1.203715
MORF_UBE2A	49	Cancer Gene Neighborhoods	ICA	members	1.98474
MORF_UBE2I	228	Cancer Gene Neighborhoods	ICA	members	4.46934
MORF_UBE2N	93	Cancer Gene Neighborhoods	ICA	members	3.53317
MORF_USP5	50	Cancer Gene Neighborhoods	ICA	members	2.646195
MORF_WNT1	103	Cancer Gene Neighborhoods	ICA	members	1.53048
MORF_ZNF10	52	Cancer Gene Neighborhoods	ICA	members	1.263445
GCM_ATM	26	Cancer Gene Neighborhoods	ICA	members	1.30778
GCM_BNIP1	71	Cancer Gene Neighborhoods	ICA	members	1.34552
GCM_BAG5	38	Cancer Gene Neighborhoods	ICA	members	2.10913
GCM_BCL2L1	33	Cancer Gene Neighborhoods	ICA	members	1.92138
GCM_BECN1	66	Cancer Gene Neighborhoods	ICA	members	2.01018
GCM_ERBB2IP	63	Cancer Gene Neighborhoods	ICA	members	2.25011
GCM_GSTA4	65	Cancer Gene Neighborhoods	ICA	members	2.04628
GCM_HDAC1	37	Cancer Gene Neighborhoods	ICA	members	3.38451
GCM_PSME1	83	Cancer Gene Neighborhoods	ICA	members	4.02552
GCM_RAD21	37	Cancer Gene Neighborhoods	ICA	members	3.46694
GCM_SIRT2	42	Cancer Gene Neighborhoods	ICA	members	1.718475
GCM_TINF2	38	Cancer Gene Neighborhoods	ICA	members	1.65378
GCM_ACTG1	116	Cancer Gene Neighborhoods	ICA	members	5.205585
GCM_AIP	39	Cancer Gene Neighborhoods	ICA	members	1.92342
GCM_ANP32B	34	Cancer Gene Neighborhoods	ICA	members	4.62045
GCM_APEX1	109	Cancer Gene Neighborhoods	ICA	members	6.41445
GCM_AQP4	45	Cancer Gene Neighborhoods	ICA	members	2.82185
GCM_BMPR2	80	Cancer Gene Neighborhoods	ICA	members	2.06172
GCM_CALM1	105	Cancer Gene Neighborhoods	ICA	members	1.77903
GCM_CASP2	26	Cancer Gene Neighborhoods	ICA	members	2.144715
GCM_CBFB	70	Cancer Gene Neighborhoods	ICA	members	4.230565
GCM_CDH5	34	Cancer Gene Neighborhoods	ICA	members	1.13135
GCM_CHUK	70	Cancer Gene Neighborhoods	ICA	members	2.32219
GCM_CRKL	64	Cancer Gene Neighborhoods	ICA	members	1.744395
GCM_CSNK1A1	35	Cancer Gene Neighborhoods	ICA	members	2.37591
GCM_CSNK1D	32	Cancer Gene Neighborhoods	ICA	members	1.549425
GCM_CSNK2B	93	Cancer Gene Neighborhoods	ICA	members	4.77211
GCM_DDX11	42	Cancer Gene Neighborhoods	ICA	members	1.28003
GCM_DDX5	65	Cancer Gene Neighborhoods	ICA	members	3.45288
GCM_DEAF1	27	Cancer Gene Neighborhoods	ICA	members	2.51556
GCM_DENR	47	Cancer Gene Neighborhoods	ICA	members	2.14208
GCM_DFFA	127	Cancer Gene Neighborhoods	ICA	members	2.76051
GCM_DLG1	77	Cancer Gene Neighborhoods	ICA	members	1.87124
GCM_DPF2	28	Cancer Gene Neighborhoods	ICA	members	1.64905
GCM_ERCC4	27	Cancer Gene Neighborhoods	ICA	members	1.02826
GCM_FANCC	120	Cancer Gene Neighborhoods	ICA	members	1.70301
GCM_FANCL	24	Cancer Gene Neighborhoods	ICA	members	2.935035
GCM_FCGR2B	35	Cancer Gene Neighborhoods	ICA	members	1.60222
GCM_GSPT1	158	Cancer Gene Neighborhoods	ICA	members	1.78571
GCM_HBP1	67	Cancer Gene Neighborhoods	ICA	members	2.64274
GCM_HMGA2	114	Cancer Gene Neighborhoods	ICA	members	1.48194
GCM_IL6ST	52	Cancer Gene Neighborhoods	ICA	members	1.74127
GCM_ING1	64	Cancer Gene Neighborhoods	ICA	members	1.74078
GCM_LTK	44	Cancer Gene Neighborhoods	ICA	members	1.78952
GCM_MAP1B	64	Cancer Gene Neighborhoods	ICA	members	2.09032
GCM_MAP4K4	168	Cancer Gene Neighborhoods	ICA	members	1.94728
GCM_MAPK10	80	Cancer Gene Neighborhoods	ICA	members	2.61832
GCM_MAX	29	Cancer Gene Neighborhoods	ICA	members	3.33005
GCM_MLL	166	Cancer Gene Neighborhoods	ICA	members	2.505125
GCM_MSN	26	Cancer Gene Neighborhoods	ICA	members	2.359005
GCM_MYCL1	23	Cancer Gene Neighborhoods	ICA	members	0.94078
GCM_MYST2	169	Cancer Gene Neighborhoods	ICA	members	2.59966
GCM_NCAM1	125	Cancer Gene Neighborhoods	ICA	members	1.97596
GCM_NF2	288	Cancer Gene Neighborhoods	ICA	members	1.822445
GCM_NPM1	108	Cancer Gene Neighborhoods	ICA	members	5.70167
GCM_NUMA1	55	Cancer Gene Neighborhoods	ICA	members	2.26637
GCM_PFN1	49	Cancer Gene Neighborhoods	ICA	members	3.39039
GCM_PPM1D	26	Cancer Gene Neighborhoods	ICA	members	2.03061
GCM_PPP1CC	56	Cancer Gene Neighborhoods	ICA	members	3.459175
GCM_PRKAG1	48	Cancer Gene Neighborhoods	ICA	members	1.340535
GCM_PRKCG	60	Cancer Gene Neighborhoods	ICA	members	1.36636
GCM_PTK2	142	Cancer Gene Neighborhoods	ICA	members	2.019865
GCM_PTPRD	56	Cancer Gene Neighborhoods	ICA	members	1.937775
GCM_PTPRU	52	Cancer Gene Neighborhoods	ICA	members	1.34358
GCM_RAB10	172	Cancer Gene Neighborhoods	ICA	members	2.04849
GCM_RAF1	41	Cancer Gene Neighborhoods	ICA	members	2.67089
GCM_RAN	191	Cancer Gene Neighborhoods	ICA	members	1.9169
GCM_RAP2A	34	Cancer Gene Neighborhoods	ICA	members	1.703265
GCM_RBM8A	78	Cancer Gene Neighborhoods	ICA	members	2.32304
GCM_RING1	104	Cancer Gene Neighborhoods	ICA	members	1.52132
GCM_SMARCC1	36	Cancer Gene Neighborhoods	ICA	members	2.34976
GCM_SMARCD1	99	Cancer Gene Neighborhoods	ICA	members	1.34596
GCM_SMO	59	Cancer Gene Neighborhoods	ICA	members	1.16344
GCM_SUFU	75	Cancer Gene Neighborhoods	ICA	members	2.54652
GCM_SUPT4H1	55	Cancer Gene Neighborhoods	ICA	members	1.49994
GCM_TEC	30	Cancer Gene Neighborhoods	ICA	members	1.460795
GCM_TPR	32	Cancer Gene Neighborhoods	ICA	members	2.465145
GCM_TPT1	62	Cancer Gene Neighborhoods	ICA	members	9.39233
GCM_UBE2N	152	Cancer Gene Neighborhoods	ICA	members	2.459435
GCM_USP6	66	Cancer Gene Neighborhoods	ICA	members	1.25259
GCM_VAV1	44	Cancer Gene Neighborhoods	ICA	members	1.801075
GCM_ZNF198	115	Cancer Gene Neighborhoods	ICA	members	2.5171
CAR_HPX	70	Cancer Gene Neighborhoods	ICA	members	13.37235
CAR_IGFBP1	54	Cancer Gene Neighborhoods	ICA	members	13.13405
CAR_MLANA	40	Cancer Gene Neighborhoods	ICA	members	1.222295
CAR_MYST2	24	Cancer Gene Neighborhoods	ICA	members	1.319415
CAR_TNFRSF25	28	Cancer Gene Neighborhoods	ICA	members	1.08388
CAR_WBSCR22	33	Cancer Gene Neighborhoods	ICA	members	1.34411
GNF2_ATM	30	Cancer Gene Neighborhoods	ICA	members	4.933785
GNF2_BNIP2	34	Cancer Gene Neighborhoods	ICA	members	2.821155
GNF2_BNIP3L	67	Cancer Gene Neighborhoods	ICA	members	2.21302
GNF2_BUB1	26	Cancer Gene Neighborhoods	ICA	members	8.141775
GNF2_BUB3	28	Cancer Gene Neighborhoods	ICA	members	4.254985
GNF2_CARD15	65	Cancer Gene Neighborhoods	ICA	members	8.17533
GNF2_CDC20	54	Cancer Gene Neighborhoods	ICA	members	13.74025
GNF2_CDC2	60	Cancer Gene Neighborhoods	ICA	members	13.22795
GNF2_CENPE	40	Cancer Gene Neighborhoods	ICA	members	7.2332
GNF2_CENPF	60	Cancer Gene Neighborhoods	ICA	members	13.21465
GNF2_CCNA1	64	Cancer Gene Neighborhoods	ICA	members	1.426225
GNF2_CCNA2	67	Cancer Gene Neighborhoods	ICA	members	14.6143
GNF2_CCNB2	55	Cancer Gene Neighborhoods	ICA	members	12.3136
GNF2_ESPL1	35	Cancer Gene Neighborhoods	ICA	members	11.5916
GNF2_FEN1	56	Cancer Gene Neighborhoods	ICA	members	9.861105
GNF2_GSTM1	97	Cancer Gene Neighborhoods	ICA	members	7.97001
GNF2_H2AFX	30	Cancer Gene Neighborhoods	ICA	members	10.33359
GNF2_HPX	122	Cancer Gene Neighborhoods	ICA	members	9.431245
GNF2_HAT1	50	Cancer Gene Neighborhoods	ICA	members	5.60051
GNF2_HDAC1	108	Cancer Gene Neighborhoods	ICA	members	5.712245
GNF2_TDG	35	Cancer Gene Neighborhoods	ICA	members	4.71142
GNF2_MLH1	42	Cancer Gene Neighborhoods	ICA	members	5.58673
GNF2_MSH2	28	Cancer Gene Neighborhoods	ICA	members	7.880385
GNF2_MSH6	31	Cancer Gene Neighborhoods	ICA	members	5.67612
GNF2_PRDX2	31	Cancer Gene Neighborhoods	ICA	members	2.04994
GNF2_PCNA	67	Cancer Gene Neighborhoods	ICA	members	14.2458
GNF2_RAD23A	67	Cancer Gene Neighborhoods	ICA	members	2.53148
GNF2_RFC3	41	Cancer Gene Neighborhoods	ICA	members	8.89496
GNF2_RFC4	60	Cancer Gene Neighborhoods	ICA	members	11.435
GNF2_RPA1	28	Cancer Gene Neighborhoods	ICA	members	4.233395
GNF2_RRM1	87	Cancer Gene Neighborhoods	ICA	members	13.7678
GNF2_RRM2	40	Cancer Gene Neighborhoods	ICA	members	7.25931
GNF2_SMC1L1	27	Cancer Gene Neighborhoods	ICA	members	2.87802
GNF2_SMC2L1	32	Cancer Gene Neighborhoods	ICA	members	10.84405
GNF2_SMC4L1	84	Cancer Gene Neighborhoods	ICA	members	11.89375
GNF2_TST	91	Cancer Gene Neighborhoods	ICA	members	6.63107
GNF2_XRCC5	74	Cancer Gene Neighborhoods	ICA	members	3.59751
GNF2_AF1Q	25	Cancer Gene Neighborhoods	ICA	members	5.91264
GNF2_ANK1	72	Cancer Gene Neighborhoods	ICA	members	2.65123
GNF2_ANP32B	36	Cancer Gene Neighborhoods	ICA	members	5.83326
GNF2_APEX1	88	Cancer Gene Neighborhoods	ICA	members	5.4127
GNF2_BUB1B	49	Cancer Gene Neighborhoods	ICA	members	8.90671
GNF2_CASP1	107	Cancer Gene Neighborhoods	ICA	members	8.66367
GNF2_CASP4	24	Cancer Gene Neighborhoods	ICA	members	5.436655
GNF2_CASP8	27	Cancer Gene Neighborhoods	ICA	members	6.15781
GNF2_CBFB	30	Cancer Gene Neighborhoods	ICA	members	2.268695
GNF2_CD14	31	Cancer Gene Neighborhoods	ICA	members	6.42641
GNF2_CD1D	42	Cancer Gene Neighborhoods	ICA	members	7.375465
GNF2_CD33	48	Cancer Gene Neighborhoods	ICA	members	6.6592
GNF2_CD48	30	Cancer Gene Neighborhoods	ICA	members	6.16513
GNF2_CD53	56	Cancer Gene Neighborhoods	ICA	members	7.323805
GNF2_CD7	36	Cancer Gene Neighborhoods	ICA	members	8.17238
GNF2_CD97	38	Cancer Gene Neighborhoods	ICA	members	6.01082
GNF2_CDC27	59	Cancer Gene Neighborhoods	ICA	members	1.98003
GNF2_CDH11	24	Cancer Gene Neighborhoods	ICA	members	5.714895
GNF2_CDH3	26	Cancer Gene Neighborhoods	ICA	members	7.149425
GNF2_CDKN1C	25	Cancer Gene Neighborhoods	ICA	members	1.91477
GNF2_CEBPA	58	Cancer Gene Neighborhoods	ICA	members	5.378645
GNF2_CKS1B	37	Cancer Gene Neighborhoods	ICA	members	8.34036
GNF2_CKS2	49	Cancer Gene Neighborhoods	ICA	members	8.84233
GNF2_CYP2B6	44	Cancer Gene Neighborhoods	ICA	members	7.30729
GNF2_DAP3	112	Cancer Gene Neighborhoods	ICA	members	5.59206
GNF2_DDX5	61	Cancer Gene Neighborhoods	ICA	members	4.96764
GNF2_DEK	57	Cancer Gene Neighborhoods	ICA	members	4.86923
GNF2_DENR	49	Cancer Gene Neighborhoods	ICA	members	3.91738
GNF2_DNM1	73	Cancer Gene Neighborhoods	ICA	members	6.14277
GNF2_EGFR	30	Cancer Gene Neighborhoods	ICA	members	1.84575
GNF2_EIF3S6	111	Cancer Gene Neighborhoods	ICA	members	7.89435
GNF2_ELAC2	44	Cancer Gene Neighborhoods	ICA	members	4.511965
GNF2_FBL	139	Cancer Gene Neighborhoods	ICA	members	6.0758
GNF2_FGR	31	Cancer Gene Neighborhoods	ICA	members	7.68655
GNF2_FOS	40	Cancer Gene Neighborhoods	ICA	members	4.78102
GNF2_G22P1	32	Cancer Gene Neighborhoods	ICA	members	4.85011
GNF2_GLTSCR2	29	Cancer Gene Neighborhoods	ICA	members	11.0747
GNF2_HCK	88	Cancer Gene Neighborhoods	ICA	members	8.57371
GNF2_HLA_C	45	Cancer Gene Neighborhoods	ICA	members	5.56901
GNF2_HMMR	47	Cancer Gene Neighborhoods	ICA	members	13.4494
GNF2_HPN	120	Cancer Gene Neighborhoods	ICA	members	8.08602
GNF2_ICAM3	39	Cancer Gene Neighborhoods	ICA	members	7.16454
GNF2_IGF1	25	Cancer Gene Neighborhoods	ICA	members	6.03101
GNF2_IGFBP1	32	Cancer Gene Neighborhoods	ICA	members	2.2001
GNF2_IL2RB	41	Cancer Gene Neighborhoods	ICA	members	6.97134
GNF2_INPP5D	41	Cancer Gene Neighborhoods	ICA	members	7.34641
GNF2_ITGAL	54	Cancer Gene Neighborhoods	ICA	members	5.59586
GNF2_ITGB2	57	Cancer Gene Neighborhoods	ICA	members	8.17894
GNF2_JAK1	32	Cancer Gene Neighborhoods	ICA	members	5.484515
GNF2_KISS1	46	Cancer Gene Neighborhoods	ICA	members	1.60746
GNF2_KPNB1	71	Cancer Gene Neighborhoods	ICA	members	4.8585
GNF2_LCAT	112	Cancer Gene Neighborhoods	ICA	members	7.906875
GNF2_LYN	26	Cancer Gene Neighborhoods	ICA	members	4.44873
GNF2_MAP2K3	73	Cancer Gene Neighborhoods	ICA	members	2.78479
GNF2_MAPT	41	Cancer Gene Neighborhoods	ICA	members	6.25778
GNF2_MATK	23	Cancer Gene Neighborhoods	ICA	members	7.55774
GNF2_MBD4	25	Cancer Gene Neighborhoods	ICA	members	3.11164
GNF2_MCL1	56	Cancer Gene Neighborhoods	ICA	members	6.623825
GNF2_MCM4	53	Cancer Gene Neighborhoods	ICA	members	13.1415
GNF2_MCM5	61	Cancer Gene Neighborhoods	ICA	members	7.57767
GNF2_MKI67	27	Cancer Gene Neighborhoods	ICA	members	12.3078
GNF2_MLF1	85	Cancer Gene Neighborhoods	ICA	members	1.53773
GNF2_MMP1	32	Cancer Gene Neighborhoods	ICA	members	2.765045
GNF2_MMP11	39	Cancer Gene Neighborhoods	ICA	members	1.67886
GNF2_MSN	24	Cancer Gene Neighborhoods	ICA	members	3.983635
GNF2_MYD88	58	Cancer Gene Neighborhoods	ICA	members	8.2631
GNF2_MYL2	32	Cancer Gene Neighborhoods	ICA	members	13.4252
GNF2_MYL3	31	Cancer Gene Neighborhoods	ICA	members	12.3514
GNF2_NPM1	68	Cancer Gene Neighborhoods	ICA	members	5.392975
GNF2_NS	40	Cancer Gene Neighborhoods	ICA	members	4.996185
GNF2_PA2G4	79	Cancer Gene Neighborhoods	ICA	members	6.66937
GNF2_PAK2	28	Cancer Gene Neighborhoods	ICA	members	3.252045
GNF2_PCAF	35	Cancer Gene Neighborhoods	ICA	members	2.80316
GNF2_PECAM1	54	Cancer Gene Neighborhoods	ICA	members	7.42057
GNF2_PPP6C	39	Cancer Gene Neighborhoods	ICA	members	2.89887
GNF2_PTPN4	47	Cancer Gene Neighborhoods	ICA	members	7.66665
GNF2_PTPN6	46	Cancer Gene Neighborhoods	ICA	members	6.78957
GNF2_PTPRC	66	Cancer Gene Neighborhoods	ICA	members	6.464115
GNF2_PTX3	36	Cancer Gene Neighborhoods	ICA	members	5.33489
GNF2_RAB3A	37	Cancer Gene Neighborhoods	ICA	members	6.49189
GNF2_RAB7L1	33	Cancer Gene Neighborhoods	ICA	members	5.91532
GNF2_RAN	86	Cancer Gene Neighborhoods	ICA	members	6.613725
GNF2_RAP1B	36	Cancer Gene Neighborhoods	ICA	members	4.35247
GNF2_RBBP6	69	Cancer Gene Neighborhoods	ICA	members	6.22958
GNF2_RTN1	51	Cancer Gene Neighborhoods	ICA	members	5.75741
GNF2_S100A4	46	Cancer Gene Neighborhoods	ICA	members	9.52212
GNF2_SELL	47	Cancer Gene Neighborhoods	ICA	members	6.70748
GNF2_SERPINB5	27	Cancer Gene Neighborhoods	ICA	members	8.08883
GNF2_SERPINI2	23	Cancer Gene Neighborhoods	ICA	members	3.17799
GNF2_SNRK	28	Cancer Gene Neighborhoods	ICA	members	6.563895
GNF2_SPI1	33	Cancer Gene Neighborhoods	ICA	members	6.5247
GNF2_SPINK1	24	Cancer Gene Neighborhoods	ICA	members	3.3556
GNF2_SPRR1B	23	Cancer Gene Neighborhoods	ICA	members	11.9813
GNF2_SPTA1	79	Cancer Gene Neighborhoods	ICA	members	2.59104
GNF2_SPTB	72	Cancer Gene Neighborhoods	ICA	members	2.65123
GNF2_ST13	59	Cancer Gene Neighborhoods	ICA	members	7.74001
GNF2_STAT6	78	Cancer Gene Neighborhoods	ICA	members	5.769975
GNF2_TAL1	72	Cancer Gene Neighborhoods	ICA	members	2.499505
GNF2_TIMP2	43	Cancer Gene Neighborhoods	ICA	members	1.63899
GNF2_TM4SF2	26	Cancer Gene Neighborhoods	ICA	members	7.74613
GNF2_TNFRSF1B	62	Cancer Gene Neighborhoods	ICA	members	9.4358
GNF2_TNFSF10	29	Cancer Gene Neighborhoods	ICA	members	10.1542
GNF2_TPT1	34	Cancer Gene Neighborhoods	ICA	members	8.83434
GNF2_TTK	39	Cancer Gene Neighborhoods	ICA	members	11.6556
GNF2_TTN	26	Cancer Gene Neighborhoods	ICA	members	14.0987
GNF2_TYK2	33	Cancer Gene Neighborhoods	ICA	members	3.44792
GNF2_UBE2I	42	Cancer Gene Neighborhoods	ICA	members	4.237775
GNF2_VAV1	35	Cancer Gene Neighborhoods	ICA	members	6.64803
GNF2_ZAP70	25	Cancer Gene Neighborhoods	ICA	members	8.36935
GO_FILOPODIUM	92	Gene Ontology - Cellular Component	ICA	members	1.38596
GO_NUCLEAR_CHROMOSOME_TELOMERIC_REGION	120	Gene Ontology - Cellular Component	ICA	members	2.665025
GO_CLATHRIN_SCULPTED_VESICLE	12	Gene Ontology - Cellular Component	ICA	members	1.07912
GO_I_BAND	118	Gene Ontology - Cellular Component	ICA	members	2.58046
GO_AGGRESOME	32	Gene Ontology - Cellular Component	ICA	members	1.127185
GO_MULTIVESICULAR_BODY	34	Gene Ontology - Cellular Component	ICA	members	1.34764
GO_RNA_CAP_BINDING_COMPLEX	12	Gene Ontology - Cellular Component	ICA	members	2.090735
GO_LOW_DENSITY_LIPOPROTEIN_PARTICLE	13	Gene Ontology - Cellular Component	ICA	members	1.9518
GO_EXTRACELLULAR_MATRIX	409	Gene Ontology - Cellular Component	ICA	members	3.40608
GO_PHAGOCYTIC_VESICLE	80	Gene Ontology - Cellular Component	ICA	members	1.980645
GO_ENDOLYSOSOME	16	Gene Ontology - Cellular Component	ICA	members	1.306625
GO_90S_PRERIBOSOME	21	Gene Ontology - Cellular Component	ICA	members	4.17693
GO_CYTOCHROME_COMPLEX	20	Gene Ontology - Cellular Component	ICA	members	3.38311
GO_CHROMOSOME	827	Gene Ontology - Cellular Component	ICA	members
GO_CONDENSED_NUCLEAR_CHROMOSOME	83	Gene Ontology - Cellular Component	ICA	members	2.14446
GO_NUCLEAR_ENVELOPE	399	Gene Ontology - Cellular Component	ICA	members	1.931
GO_RETROMER_COMPLEX	20	Gene Ontology - Cellular Component	ICA	members	1.51109
GO_PROTEASOME_COMPLEX	75	Gene Ontology - Cellular Component	ICA	members	2.56951
GO_NUCLEAR_EXOSOME_RNASE_COMPLEX_	15	Gene Ontology - Cellular Component	ICA	members	2.87205
GO_ER_TO_GOLGI_TRANSPORT_VESICLE	64	Gene Ontology - Cellular Component	ICA	members	1.4797
GO_TRANSCRIPTION_FACTOR_TFIID_COMPLEX	23	Gene Ontology - Cellular Component	ICA	members	2.55029
GO_CENTRIOLE	99	Gene Ontology - Cellular Component	ICA	members	1.83491
GO_MICROTUBULE_CYTOSKELETON	1044	Gene Ontology - Cellular Component	ICA	members
GO_LYSOSOMAL_LUMEN	86	Gene Ontology - Cellular Component	ICA	members	1.9035
GO_PRE_AUTOPHAGOSOMAL_STRUCTURE	29	Gene Ontology - Cellular Component	ICA	members	1.5145
GO_CELL_CELL_CONTACT_ZONE	64	Gene Ontology - Cellular Component	ICA	members	1.66706
GO_MUSCLE_MYOSIN_COMPLEX	19	Gene Ontology - Cellular Component	ICA	members	9.27488
GO_VOLTAGE_GATED_CALCIUM_CHANNEL_COMPLEX	39	Gene Ontology - Cellular Component	ICA	members	1.68149
GO_INFLAMMASOME_COMPLEX	12	Gene Ontology - Cellular Component	ICA	members	3.91686
GO_IMMUNOLOGICAL_SYNAPSE	33	Gene Ontology - Cellular Component	ICA	members	2.274
GO_GABA_RECEPTOR_COMPLEX	18	Gene Ontology - Cellular Component	ICA	members	4.15379
GO_ENDOPLASMIC_RETICULUM_TUBULAR_NETWORK	12	Gene Ontology - Cellular Component	ICA	members	0.9375155
GO_FILOPODIUM_MEMBRANE	18	Gene Ontology - Cellular Component	ICA	members	1.386095
GO_PHOSPHATASE_COMPLEX	45	Gene Ontology - Cellular Component	ICA	members	1.48125
GO_TRANSCRIPTION_EXPORT_COMPLEX	11	Gene Ontology - Cellular Component	ICA	members	2.33015
GO_SPERM_PART	131	Gene Ontology - Cellular Component	ICA	members	1.43216
GO_U1_SNRNP	15	Gene Ontology - Cellular Component	ICA	members	4.16639
GO_ANCHORED_COMPONENT_OF_EXTERNAL_SIDE_OF_PLASMA_MEMBRANE	16	Gene Ontology - Cellular Component	ICA	members	1.71802
GO_NUCLEOID	45	Gene Ontology - Cellular Component	ICA	members	3.02106
GO_KINESIN_COMPLEX	52	Gene Ontology - Cellular Component	ICA	members	1.484785
GO_HOLO_TFIIH_COMPLEX	10	Gene Ontology - Cellular Component	ICA	members	2.89692
GO_BASOLATERAL_PLASMA_MEMBRANE	207	Gene Ontology - Cellular Component	ICA	members	1.85837
GO_NUCLEAR_OUTER_MEMBRANE	23	Gene Ontology - Cellular Component	ICA	members	1.09317
GO_CATION_TRANSPORTING_ATPASE_COMPLEX	16	Gene Ontology - Cellular Component	ICA	members	1.25914
GO_CYTOPLASMIC_STRESS_GRANULE	31	Gene Ontology - Cellular Component	ICA	members	1.66943
GO_SECRETORY_GRANULE	335	Gene Ontology - Cellular Component	ICA	members	1.89035
GO_INTRINSIC_COMPONENT_OF_MITOCHONDRIAL_OUTER_MEMBRANE	21	Gene Ontology - Cellular Component	ICA	members	1.72724
GO_OXIDOREDUCTASE_COMPLEX	90	Gene Ontology - Cellular Component	ICA	members	3.714885
GO_VESICLE_MEMBRANE	490	Gene Ontology - Cellular Component	ICA	members	1.50552
GO_SAGA_COMPLEX	9	Gene Ontology - Cellular Component	ICA	members
GO_CYTOPLASMIC_UBIQUITIN_LIGASE_COMPLEX	12	Gene Ontology - Cellular Component	ICA	members	1.87247
GO_AUTOPHAGOSOME	78	Gene Ontology - Cellular Component	ICA	members	1.784365
GO_LARGE_RIBOSOMAL_SUBUNIT	87	Gene Ontology - Cellular Component	ICA	members	6.15613
GO_H4_HISTONE_ACETYLTRANSFERASE_COMPLEX	18	Gene Ontology - Cellular Component	ICA	members	2.24634
GO_ZYMOGEN_GRANULE	13	Gene Ontology - Cellular Component	ICA	members	1.26977
GO_TRANS_GOLGI_NETWORK_TRANSPORT_VESICLE_MEMBRANE	13	Gene Ontology - Cellular Component	ICA	members	1.13261
GO_ENDOSOME_LUMEN	23	Gene Ontology - Cellular Component	ICA	members	1.143
GO_INTERCALATED_DISC	51	Gene Ontology - Cellular Component	ICA	members	1.92319
GO_LATE_ENDOSOME_MEMBRANE	97	Gene Ontology - Cellular Component	ICA	members	1.31328
GO_EXCITATORY_SYNAPSE	195	Gene Ontology - Cellular Component	ICA	members	1.81552
GO_TRANSFERASE_COMPLEX_TRANSFERRING_PHOSPHORUS_CONTAINING_GROUPS	228	Gene Ontology - Cellular Component	ICA	members	2.304705
GO_CHROMOSOME_CENTROMERIC_REGION	172	Gene Ontology - Cellular Component	ICA	members	4.895265
GO_DNA_POLYMERASE_COMPLEX	13	Gene Ontology - Cellular Component	ICA	members	2.76463
GO_PLATELET_ALPHA_GRANULE	72	Gene Ontology - Cellular Component	ICA	members	1.98871
GO_TELOMERASE_HOLOENZYME_COMPLEX	19	Gene Ontology - Cellular Component	ICA	members	2.8925
GO_INTRINSIC_COMPONENT_OF_ORGANELLE_MEMBRANE	269	Gene Ontology - Cellular Component	ICA	members	1.32121
GO_ADA2_GCN5_ADA3_TRANSCRIPTION_ACTIVATOR_COMPLEX	15	Gene Ontology - Cellular Component	ICA	members	1.31661
GO_SARCOPLASMIC_RETICULUM_MEMBRANE	36	Gene Ontology - Cellular Component	ICA	members	2.349405
GO_U2_TYPE_SPLICEOSOMAL_COMPLEX	28	Gene Ontology - Cellular Component	ICA	members	3.326655
GO_PLASMA_MEMBRANE_RECEPTOR_COMPLEX	170	Gene Ontology - Cellular Component	ICA	members	1.71033
GO_ACROSOMAL_MEMBRANE	21	Gene Ontology - Cellular Component	ICA	members	1.27066
GO_MICROBODY_MEMBRANE	57	Gene Ontology - Cellular Component	ICA	members	1.17752
GO_BASAL_LAMINA	20	Gene Ontology - Cellular Component	ICA	members	2.972135
GO_COPI_VESICLE_COAT	13	Gene Ontology - Cellular Component	ICA	members	2.81287
GO_CYTOPLASMIC_SIDE_OF_MEMBRANE	167	Gene Ontology - Cellular Component	ICA	members	1.61677
GO_PLATELET_ALPHA_GRANULE_MEMBRANE	13	Gene Ontology - Cellular Component	ICA	members	1.59857
GO_NEURON_PROJECTION_TERMINUS	128	Gene Ontology - Cellular Component	ICA	members	1.75663
GO_CYTOPLASMIC_REGION	282	Gene Ontology - Cellular Component	ICA	members	1.54329
GO_PROTEASOME_REGULATORY_PARTICLE_BASE_SUBCOMPLEX	12	Gene Ontology - Cellular Component	ICA	members	4.12081
GO_SECRETORY_GRANULE_LUMEN	80	Gene Ontology - Cellular Component	ICA	members	1.991135
GO_RIBOSOME	209	Gene Ontology - Cellular Component	ICA	members	5.43953
GO_MHC_PROTEIN_COMPLEX	20	Gene Ontology - Cellular Component	ICA	members	8.500165
GO_ACTIN_CYTOSKELETON	437	Gene Ontology - Cellular Component	ICA	members	1.66666
GO_GLYCOPROTEIN_COMPLEX	21	Gene Ontology - Cellular Component	ICA	members	1.80141
GO_COATED_PIT	67	Gene Ontology - Cellular Component	ICA	members	1.36471
GO_EXOCYTIC_VESICLE	139	Gene Ontology - Cellular Component	ICA	members	1.56012
GO_RNA_POLYMERASE_COMPLEX	115	Gene Ontology - Cellular Component	ICA	members	2.94438
GO_MRNA_CLEAVAGE_FACTOR_COMPLEX	17	Gene Ontology - Cellular Component	ICA	members	2.02724
GO_PERINUCLEAR_REGION_OF_CYTOPLASM	623	Gene Ontology - Cellular Component	ICA	members
GO_NUCLEOLAR_PART	59	Gene Ontology - Cellular Component	ICA	members	5.40966
GO_RNA_POLYMERASE_II_TRANSCRIPTION_FACTOR_COMPLEX	97	Gene Ontology - Cellular Component	ICA	members	2.09588
GO_INO80_TYPE_COMPLEX	21	Gene Ontology - Cellular Component	ICA	members	2.37215
GO_CELL_CORTEX_PART	119	Gene Ontology - Cellular Component	ICA	members	1.38545
GO_SMN_COMPLEX	11	Gene Ontology - Cellular Component	ICA	members	2.9086
GO_GOLGI_STACK	120	Gene Ontology - Cellular Component	ICA	members	1.185305
GO_SCF_UBIQUITIN_LIGASE_COMPLEX	34	Gene Ontology - Cellular Component	ICA	members	1.02657
GO_CD40_RECEPTOR_COMPLEX	11	Gene Ontology - Cellular Component	ICA	members	1.66783
GO_BLOC_1_COMPLEX	14	Gene Ontology - Cellular Component	ICA	members	1.512115
GO_T_CELL_RECEPTOR_COMPLEX	19	Gene Ontology - Cellular Component	ICA	members	3.65297
GO_CYTOSOLIC_PART	205	Gene Ontology - Cellular Component	ICA	members	2.33828
GO_VACUOLE	1128	Gene Ontology - Cellular Component	ICA	members
GO_SECRETORY_VESICLE	441	Gene Ontology - Cellular Component	ICA	members	1.97992
GO_NUCLEAR_SPECK	188	Gene Ontology - Cellular Component	ICA	members	2.630585
GO_NUCLEAR_TRANSCRIPTIONAL_REPRESSOR_COMPLEX	22	Gene Ontology - Cellular Component	ICA	members	1.369405
GO_NUCLEAR_CYCLIN_DEPENDENT_PROTEIN_KINASE_HOLOENZYME_COMPLEX	15	Gene Ontology - Cellular Component	ICA	members	2.30016
GO_SITE_OF_POLARIZED_GROWTH	147	Gene Ontology - Cellular Component	ICA	members	1.42102
GO_ENDOCYTIC_VESICLE	238	Gene Ontology - Cellular Component	ICA	members	1.91121
GO_CHROMOSOMAL_REGION	316	Gene Ontology - Cellular Component	ICA	members	3.77854
GO_INCLUSION_BODY	67	Gene Ontology - Cellular Component	ICA	members	1.07717
GO_MITOTIC_SPINDLE	54	Gene Ontology - Cellular Component	ICA	members	1.56752
GO_ANAPHASE_PROMOTING_COMPLEX	22	Gene Ontology - Cellular Component	ICA	members	2.576125
GO_NUCLEAR_INCLUSION_BODY	11	Gene Ontology - Cellular Component	ICA	members	1.89175
GO_CELL_PROJECTION_CYTOPLASM	50	Gene Ontology - Cellular Component	ICA	members	1.284235
GO_PROTON_TRANSPORTING_TWO_SECTOR_ATPASE_COMPLEX_PROTON_TRANSPORTING_DOMAIN	20	Gene Ontology - Cellular Component	ICA	members	2.13383
GO_MALE_GERM_CELL_NUCLEUS	16	Gene Ontology - Cellular Component	ICA	members	1.617685
GO_MYOFILAMENT	24	Gene Ontology - Cellular Component	ICA	members	3.461665
GO_GEMINI_OF_COILED_BODIES	9	Gene Ontology - Cellular Component	ICA	members
GO_CELL_PROJECTION_MEMBRANE	288	Gene Ontology - Cellular Component	ICA	members	1.563115
GO_APICAL_PART_OF_CELL	348	Gene Ontology - Cellular Component	ICA	members	2.185625
GO_INTRINSIC_COMPONENT_OF_ENDOPLASMIC_RETICULUM_MEMBRANE	127	Gene Ontology - Cellular Component	ICA	members	1.38267
GO_SPINDLE_POLE	123	Gene Ontology - Cellular Component	ICA	members	2.30036
GO_FANCONI_ANAEMIA_NUCLEAR_COMPLEX	13	Gene Ontology - Cellular Component	ICA	members	2.65787
GO_SEX_CHROMOSOME	27	Gene Ontology - Cellular Component	ICA	members	2.40405
GO_MRNA_CLEAVAGE_AND_POLYADENYLATION_SPECIFICITY_FACTOR_COMPLEX	12	Gene Ontology - Cellular Component	ICA	members	1.59924
GO_NEURON_PART	1228	Gene Ontology - Cellular Component	ICA	members
GO_CAJAL_BODY	49	Gene Ontology - Cellular Component	ICA	members	3.15351
GO_ROUGH_ENDOPLASMIC_RETICULUM	70	Gene Ontology - Cellular Component	ICA	members	1.243345
GO_TRANSFERASE_COMPLEX	675	Gene Ontology - Cellular Component	ICA	members
GO_VACUOLAR_PROTON_TRANSPORTING_V_TYPE_ATPASE_COMPLEX	14	Gene Ontology - Cellular Component	ICA	members	1.2393
GO_APICAL_JUNCTION_COMPLEX	121	Gene Ontology - Cellular Component	ICA	members	2.01801
GO_MICROBODY	130	Gene Ontology - Cellular Component	ICA	members	1.476835
GO_GERM_CELL_NUCLEUS	20	Gene Ontology - Cellular Component	ICA	members	1.48105
GO_INTRINSIC_COMPONENT_OF_PLASMA_MEMBRANE	1527	Gene Ontology - Cellular Component	ICA	members
GO_PORE_COMPLEX	17	Gene Ontology - Cellular Component	ICA	members	1.72294
GO_LUMENAL_SIDE_OF_MEMBRANE	26	Gene Ontology - Cellular Component	ICA	members	3.35434
GO_GOLGI_ASSOCIATED_VESICLE_MEMBRANE	48	Gene Ontology - Cellular Component	ICA	members	1.21096
GO_CYTOPLASMIC_EXOSOME_RNASE_COMPLEX_	15	Gene Ontology - Cellular Component	ICA	members	2.79228
GO_LIPID_PARTICLE	61	Gene Ontology - Cellular Component	ICA	members	1.32911
GO_INTRINSIC_COMPONENT_OF_PEROXISOMAL_MEMBRANE	14	Gene Ontology - Cellular Component	ICA	members	1.81791
GO_VESICLE_COAT	45	Gene Ontology - Cellular Component	ICA	members	1.60836
GO_POSTSYNAPSE	368	Gene Ontology - Cellular Component	ICA	members	2.276335
GO_PRECATALYTIC_SPLICEOSOME	22	Gene Ontology - Cellular Component	ICA	members	5.17257
GO_AXON	411	Gene Ontology - Cellular Component	ICA	members	1.97019
GO_CLATHRIN_COAT	46	Gene Ontology - Cellular Component	ICA	members	1.17404
GO_BASAL_PLASMA_MEMBRANE	33	Gene Ontology - Cellular Component	ICA	members	2.04886
GO_MCM_COMPLEX	10	Gene Ontology - Cellular Component	ICA	members	5.415555
GO_NUCLEAR_BODY	338	Gene Ontology - Cellular Component	ICA	members	2.932345
GO_AMPA_GLUTAMATE_RECEPTOR_COMPLEX	26	Gene Ontology - Cellular Component	ICA	members	2.786995
GO_CLATHRIN_COATED_VESICLE	149	Gene Ontology - Cellular Component	ICA	members	1.24153
GO_PROTEIN_KINASE_COMPLEX	87	Gene Ontology - Cellular Component	ICA	members	1.31018
GO_VESICLE_LUMEN	98	Gene Ontology - Cellular Component	ICA	members	1.99282
GO_PROTEIN_COMPLEX_INVOLVED_IN_CELL_ADHESION	29	Gene Ontology - Cellular Component	ICA	members	1.03188
GO_TRANS_GOLGI_NETWORK	181	Gene Ontology - Cellular Component	ICA	members	1.15893
GO_PHOTORECEPTOR_OUTER_SEGMENT_MEMBRANE	13	Gene Ontology - Cellular Component	ICA	members	1.10619
GO_HOPS_COMPLEX	14	Gene Ontology - Cellular Component	ICA	members	1.278685
GO_IONOTROPIC_GLUTAMATE_RECEPTOR_COMPLEX	46	Gene Ontology - Cellular Component	ICA	members	2.126905
GO_ORGANELLE_MEMBRANE_CONTACT_SITE	11	Gene Ontology - Cellular Component	ICA	members	1.33642
GO_SODIUM_CHANNEL_COMPLEX	17	Gene Ontology - Cellular Component	ICA	members	2.93748
GO_EUKARYOTIC_TRANSLATION_INITIATION_FACTOR_3_COMPLEX	14	Gene Ontology - Cellular Component	ICA	members	6.479575
GO_CCR4_NOT_COMPLEX	15	Gene Ontology - Cellular Component	ICA	members	2.28018
GO_M_BAND	21	Gene Ontology - Cellular Component	ICA	members	4.83073
GO_NPBAF_COMPLEX	12	Gene Ontology - Cellular Component	ICA	members	2.304285
GO_OUTER_MITOCHONDRIAL_MEMBRANE_PROTEIN_COMPLEX	11	Gene Ontology - Cellular Component	ICA	members	2.32149
GO_CORTICAL_CYTOSKELETON	81	Gene Ontology - Cellular Component	ICA	members	1.42763
GO_MYOSIN_FILAMENT	22	Gene Ontology - Cellular Component	ICA	members	2.715775
GO_NEURONAL_POSTSYNAPTIC_DENSITY	53	Gene Ontology - Cellular Component	ICA	members	1.60743
GO_INTERMEDIATE_FILAMENT	127	Gene Ontology - Cellular Component	ICA	members	1.86668
GO_CYTOSOLIC_SMALL_RIBOSOMAL_SUBUNIT	38	Gene Ontology - Cellular Component	ICA	members	7.657225
GO_SNARE_COMPLEX	52	Gene Ontology - Cellular Component	ICA	members	1.424915
GO_DNA_REPLICATION_FACTOR_A_COMPLEX	14	Gene Ontology - Cellular Component	ICA	members	1.4747
GO_UBIQUITIN_LIGASE_COMPLEX	251	Gene Ontology - Cellular Component	ICA	members	1.6898
GO_ROUGH_ENDOPLASMIC_RETICULUM_MEMBRANE	21	Gene Ontology - Cellular Component	ICA	members	1.4013
GO_AXON_INITIAL_SEGMENT	12	Gene Ontology - Cellular Component	ICA	members	2.224105
GO_U2_SNRNP	18	Gene Ontology - Cellular Component	ICA	members	4.072255
GO_ACTIN_FILAMENT_BUNDLE	55	Gene Ontology - Cellular Component	ICA	members	1.85496
GO_PERINUCLEAR_ENDOPLASMIC_RETICULUM	13	Gene Ontology - Cellular Component	ICA	members	1.09975
GO_CILIARY_TIP	42	Gene Ontology - Cellular Component	ICA	members	2.80429
GO_PRONUCLEUS	15	Gene Ontology - Cellular Component	ICA	members	2.99113
GO_ORGANELLE_INNER_MEMBRANE	507	Gene Ontology - Cellular Component	ICA	members
GO_GOLGI_CISTERNA	88	Gene Ontology - Cellular Component	ICA	members	1.11147
GO_NUCLEAR_NUCLEOSOME	23	Gene Ontology - Cellular Component	ICA	members	6.16016
GO_PCG_PROTEIN_COMPLEX	42	Gene Ontology - Cellular Component	ICA	members	1.911115
GO_GOLGI_APPARATUS_PART	848	Gene Ontology - Cellular Component	ICA	members
GO_POTASSIUM_CHANNEL_COMPLEX	86	Gene Ontology - Cellular Component	ICA	members	2.199845
GO_SMALL_RIBOSOMAL_SUBUNIT	61	Gene Ontology - Cellular Component	ICA	members	4.19311
GO_COPI_COATED_VESICLE_MEMBRANE	17	Gene Ontology - Cellular Component	ICA	members	3.44332
GO_PROTON_TRANSPORTING_TWO_SECTOR_ATPASE_COMPLEX	44	Gene Ontology - Cellular Component	ICA	members	2.178685
GO_CENTROSOME	481	Gene Ontology - Cellular Component	ICA	members	2.19742
GO_SET1C_COMPASS_COMPLEX	11	Gene Ontology - Cellular Component	ICA	members	1.33242
GO_CYTOPLASMIC_MRNA_PROCESSING_BODY	69	Gene Ontology - Cellular Component	ICA	members	1.83745
GO_PROTEIN_PHOSPHATASE_TYPE_1_COMPLEX	11	Gene Ontology - Cellular Component	ICA	members	1.26664
GO_NODE_OF_RANVIER	15	Gene Ontology - Cellular Component	ICA	members	2.41183
GO_COMPACT_MYELIN	14	Gene Ontology - Cellular Component	ICA	members	1.664575
GO_MOTILE_CILIUM	99	Gene Ontology - Cellular Component	ICA	members	1.48399
GO_MICROVILLUS	71	Gene Ontology - Cellular Component	ICA	members	1.36891
GO_DENDRITIC_SHAFT	36	Gene Ontology - Cellular Component	ICA	members	1.55604
GO_CYTOSOLIC_PROTEASOME_COMPLEX	11	Gene Ontology - Cellular Component	ICA	members	4.52907
GO_PML_BODY	94	Gene Ontology - Cellular Component	ICA	members	2.277595
GO_CELL_CORTEX_REGION	16	Gene Ontology - Cellular Component	ICA	members	1.12477
GO_NEURON_SPINE	118	Gene Ontology - Cellular Component	ICA	members	1.543255
GO_ENDOPLASMIC_RETICULUM_PART	1099	Gene Ontology - Cellular Component	ICA	members
GO_NUCLEAR_CHROMOSOME	476	Gene Ontology - Cellular Component	ICA	members	3.259325
GO_ENDOCYTIC_VESICLE_MEMBRANE	139	Gene Ontology - Cellular Component	ICA	members	1.74971
GO_HIGH_DENSITY_LIPOPROTEIN_PARTICLE	21	Gene Ontology - Cellular Component	ICA	members	5.28676
GO_NMDA_SELECTIVE_GLUTAMATE_RECEPTOR_COMPLEX	11	Gene Ontology - Cellular Component	ICA	members	1.30418
GO_BLOOD_MICROPARTICLE	105	Gene Ontology - Cellular Component	ICA	members	2.84142
GO_PRERIBOSOME	57	Gene Ontology - Cellular Component	ICA	members	5.43196
GO_PARANODE_REGION_OF_AXON	11	Gene Ontology - Cellular Component	ICA	members	1.26866
GO_AXONAL_GROWTH_CONE	20	Gene Ontology - Cellular Component	ICA	members	2.028995
GO_PROTEIN_DNA_COMPLEX	136	Gene Ontology - Cellular Component	ICA	members	2.68534
GO_APICAL_DENDRITE	15	Gene Ontology - Cellular Component	ICA	members	0.950211
GO_ACTOMYOSIN	61	Gene Ontology - Cellular Component	ICA	members	1.92407
GO_STEREOCILIUM_BUNDLE	39	Gene Ontology - Cellular Component	ICA	members	1.65195
GO_ORGANELLAR_RIBOSOME	71	Gene Ontology - Cellular Component	ICA	members	5.85532
GO_TRANSCRIPTIONAL_REPRESSOR_COMPLEX	74	Gene Ontology - Cellular Component	ICA	members	1.553425
GO_NUCLEAR_REPLICATION_FORK	37	Gene Ontology - Cellular Component	ICA	members	3.09825
GO_INVADOPODIUM	12	Gene Ontology - Cellular Component	ICA	members	1.58139
GO_EXON_EXON_JUNCTION_COMPLEX	23	Gene Ontology - Cellular Component	ICA	members	2.49262
GO_CILIARY_PART	290	Gene Ontology - Cellular Component	ICA	members	1.79797
GO_COSTAMERE	19	Gene Ontology - Cellular Component	ICA	members	2.27102
GO_SWI_SNF_SUPERFAMILY_TYPE_COMPLEX	70	Gene Ontology - Cellular Component	ICA	members	2.32113
GO_CHROMATIN	398	Gene Ontology - Cellular Component	ICA	members	2.832935
GO_BASEMENT_MEMBRANE	88	Gene Ontology - Cellular Component	ICA	members	3.024075
GO_BRUSH_BORDER	100	Gene Ontology - Cellular Component	ICA	members	1.825935
GO_MITOCHONDRIAL_MATRIX	397	Gene Ontology - Cellular Component	ICA	members	3.21107
GO_PLATELET_DENSE_TUBULAR_NETWORK	11	Gene Ontology - Cellular Component	ICA	members	1.12976
GO_CELL_JUNCTION	1118	Gene Ontology - Cellular Component	ICA	members
GO_NUCLEAR_CHROMATIN	259	Gene Ontology - Cellular Component	ICA	members	2.29648
GO_COMPLEX_OF_COLLAGEN_TRIMERS	22	Gene Ontology - Cellular Component	ICA	members	4.863095
GO_EARLY_ENDOSOME_MEMBRANE	102	Gene Ontology - Cellular Component	ICA	members	1.310835
GO_TRANSCRIPTION_FACTOR_COMPLEX	285	Gene Ontology - Cellular Component	ICA	members	1.52968
GO_MYELIN_SHEATH	165	Gene Ontology - Cellular Component	ICA	members	1.60952
GO_SPLICEOSOMAL_TRI_SNRNP_COMPLEX	25	Gene Ontology - Cellular Component	ICA	members	3.52602
GO_PLATELET_ALPHA_GRANULE_LUMEN	53	Gene Ontology - Cellular Component	ICA	members	1.97535
GO_MICROVILLUS_MEMBRANE	18	Gene Ontology - Cellular Component	ICA	members	1.52211
GO_RIBONUCLEOPROTEIN_GRANULE	144	Gene Ontology - Cellular Component	ICA	members	2.02314
GO_CLATHRIN_COATED_ENDOCYTIC_VESICLE	57	Gene Ontology - Cellular Component	ICA	members	1.37866
GO_ARP2_3_PROTEIN_COMPLEX	11	Gene Ontology - Cellular Component	ICA	members	2.14603
GO_LEADING_EDGE_MEMBRANE	133	Gene Ontology - Cellular Component	ICA	members	1.33685
GO_CONTRACTILE_FIBER	206	Gene Ontology - Cellular Component	ICA	members	2.914335
GO_TRANSCRIPTION_FACTOR_TFTC_COMPLEX	14	Gene Ontology - Cellular Component	ICA	members	2.153695
GO_CYTOSOLIC_LARGE_RIBOSOMAL_SUBUNIT	53	Gene Ontology - Cellular Component	ICA	members	7.46515
GO_CLUSTER_OF_ACTIN_BASED_CELL_PROJECTIONS	133	Gene Ontology - Cellular Component	ICA	members	1.94042
GO_PROTEINACEOUS_EXTRACELLULAR_MATRIX	343	Gene Ontology - Cellular Component	ICA	members	3.5543
GO_PHAGOCYTIC_CUP	18	Gene Ontology - Cellular Component	ICA	members	2.053645
GO_PROTON_TRANSPORTING_TWO_SECTOR_ATPASE_COMPLEX_CATALYTIC_DOMAIN	15	Gene Ontology - Cellular Component	ICA	members	1.76791
GO_CYTOSKELETAL_PART	1341	Gene Ontology - Cellular Component	ICA	members
GO_MICROTUBULE	394	Gene Ontology - Cellular Component	ICA	members	1.67566
GO_CYTOSKELETON	1856	Gene Ontology - Cellular Component	ICA	members
GO_COPI_COATED_VESICLE	23	Gene Ontology - Cellular Component	ICA	members	2.97873
GO_NUCLEAR_EUCHROMATIN	23	Gene Ontology - Cellular Component	ICA	members	1.21578
GO_CORTICAL_ACTIN_CYTOSKELETON	58	Gene Ontology - Cellular Component	ICA	members	1.625035
GO_PERICENTRIC_HETEROCHROMATIN	15	Gene Ontology - Cellular Component	ICA	members	2.78411
GO_GLIAL_CELL_PROJECTION	15	Gene Ontology - Cellular Component	ICA	members	1.22766
GO_SPECIFIC_GRANULE	14	Gene Ontology - Cellular Component	ICA	members	1.83276
GO_HETEROTRIMERIC_G_PROTEIN_COMPLEX	31	Gene Ontology - Cellular Component	ICA	members	1.27618
GO_ENDOPLASMIC_RETICULUM_LUMEN	195	Gene Ontology - Cellular Component	ICA	members	1.54504
GO_LATERAL_PLASMA_MEMBRANE	48	Gene Ontology - Cellular Component	ICA	members	1.72748
GO_BANDED_COLLAGEN_FIBRIL	12	Gene Ontology - Cellular Component	ICA	members	7.159135
GO_EXTRINSIC_COMPONENT_OF_ORGANELLE_MEMBRANE	26	Gene Ontology - Cellular Component	ICA	members	1.20098
GO_PLATELET_DENSE_GRANULE_LUMEN	14	Gene Ontology - Cellular Component	ICA	members	2.23269
GO_INTRACELLULAR_VESICLE	1208	Gene Ontology - Cellular Component	ICA	members
GO_MYOSIN_COMPLEX	66	Gene Ontology - Cellular Component	ICA	members	1.872225
GO_VOLTAGE_GATED_SODIUM_CHANNEL_COMPLEX	14	Gene Ontology - Cellular Component	ICA	members	2.59434
GO_DNA_REPAIR_COMPLEX	38	Gene Ontology - Cellular Component	ICA	members	2.56727
GO_CLATHRIN_VESICLE_COAT	23	Gene Ontology - Cellular Component	ICA	members	1.17494
GO_SIN3_COMPLEX	13	Gene Ontology - Cellular Component	ICA	members	2.12852
GO_ESCRT_COMPLEX	25	Gene Ontology - Cellular Component	ICA	members	2.09571
GO_CELL_SUBSTRATE_JUNCTION	391	Gene Ontology - Cellular Component	ICA	members	1.91848
GO_CILIARY_TRANSITION_ZONE	25	Gene Ontology - Cellular Component	ICA	members	2.85247
GO_U5_SNRNP	15	Gene Ontology - Cellular Component	ICA	members	4.41851
GO_ENDOCYTIC_VESICLE_LUMEN	14	Gene Ontology - Cellular Component	ICA	members	1.37555
GO_HISTONE_METHYLTRANSFERASE_COMPLEX	69	Gene Ontology - Cellular Component	ICA	members	2.63562
GO_MICROTUBULE_PLUS_END	17	Gene Ontology - Cellular Component	ICA	members	1.79348
GO_SAGA_TYPE_COMPLEX	32	Gene Ontology - Cellular Component	ICA	members	2.426365
GO_CELL_DIVISION_SITE	51	Gene Ontology - Cellular Component	ICA	members	1.37742
GO_EXTRACELLULAR_MATRIX_COMPONENT	120	Gene Ontology - Cellular Component	ICA	members	3.16623
GO_NUCLEAR_HETEROCHROMATIN	32	Gene Ontology - Cellular Component	ICA	members	2.553135
GO_TCTN_B9D_COMPLEX	12	Gene Ontology - Cellular Component	ICA	members	2.231315
GO_PRC1_COMPLEX	11	Gene Ontology - Cellular Component	ICA	members	1.27111
GO_GOLGI_ASSOCIATED_VESICLE	80	Gene Ontology - Cellular Component	ICA	members	1.127995
GO_INTRINSIC_COMPONENT_OF_GOLGI_MEMBRANE	55	Gene Ontology - Cellular Component	ICA	members	1.1582
GO_SYNAPSE	733	Gene Ontology - Cellular Component	ICA	members
GO_CHLORIDE_CHANNEL_COMPLEX	48	Gene Ontology - Cellular Component	ICA	members	1.68656
GO_CLATHRIN_COAT_OF_COATED_PIT	16	Gene Ontology - Cellular Component	ICA	members	1.235835
GO_SIN3_TYPE_COMPLEX	16	Gene Ontology - Cellular Component	ICA	members	1.988045
GO_POSTSYNAPTIC_MEMBRANE	199	Gene Ontology - Cellular Component	ICA	members	2.22456
GO_SMALL_SUBUNIT_PROCESSOME	32	Gene Ontology - Cellular Component	ICA	members	5.34796
GO_RUFFLE_MEMBRANE	79	Gene Ontology - Cellular Component	ICA	members	1.09063
GO_EXTERNAL_ENCAPSULATING_STRUCTURE	10	Gene Ontology - Cellular Component	ICA	members	1.206555
GO_CELL_TRAILING_EDGE	11	Gene Ontology - Cellular Component	ICA	members	2.43831
GO_CATION_CHANNEL_COMPLEX	161	Gene Ontology - Cellular Component	ICA	members	2.03022
GO_MLL1_2_COMPLEX	26	Gene Ontology - Cellular Component	ICA	members	2.4533
GO_METHYLTRANSFERASE_COMPLEX	88	Gene Ontology - Cellular Component	ICA	members	2.79783
GO_NUCLEOPLASM_PART	679	Gene Ontology - Cellular Component	ICA	members
GO_SYNAPTONEMAL_COMPLEX	33	Gene Ontology - Cellular Component	ICA	members	1.54721
GO_ORGANELLAR_SMALL_RIBOSOMAL_SUBUNIT	24	Gene Ontology - Cellular Component	ICA	members	5.152015
GO_CELL_CELL_ADHERENS_JUNCTION	53	Gene Ontology - Cellular Component	ICA	members	1.88092
GO_N_TERMINAL_PROTEIN_ACETYLTRANSFERASE_COMPLEX	11	Gene Ontology - Cellular Component	ICA	members	1.98301
GO_PROTON_TRANSPORTING_ATP_SYNTHASE_COMPLEX_COUPLING_FACTOR_F_O_	10	Gene Ontology - Cellular Component	ICA	members	4.962705
GO_CONNEXON_COMPLEX	18	Gene Ontology - Cellular Component	ICA	members	1.551125
GO_GOLGI_MEMBRANE	671	Gene Ontology - Cellular Component	ICA	members
GO_COATED_VESICLE_MEMBRANE	130	Gene Ontology - Cellular Component	ICA	members	1.04742
GO_SMOOTH_ENDOPLASMIC_RETICULUM	32	Gene Ontology - Cellular Component	ICA	members	1.167385
GO_ENDORIBONUCLEASE_COMPLEX	20	Gene Ontology - Cellular Component	ICA	members	2.00715
GO_ATPASE_COMPLEX	24	Gene Ontology - Cellular Component	ICA	members	1.43936
GO_NUCLEAR_INNER_MEMBRANE	53	Gene Ontology - Cellular Component	ICA	members	1.21891
GO_LATE_ENDOSOME	201	Gene Ontology - Cellular Component	ICA	members	1.56809
GO_VACUOLAR_LUMEN	107	Gene Ontology - Cellular Component	ICA	members	1.84171
GO_LAMELLIPODIUM_MEMBRANE	19	Gene Ontology - Cellular Component	ICA	members	1.61723
GO_EXOSOME_RNASE_COMPLEX_	21	Gene Ontology - Cellular Component	ICA	members	2.89916
GO_ER_TO_GOLGI_TRANSPORT_VESICLE_MEMBRANE	48	Gene Ontology - Cellular Component	ICA	members	1.607885
GO_SPINDLE_MIDZONE	26	Gene Ontology - Cellular Component	ICA	members	2.24308
GO_PRESYNAPTIC_MEMBRANE	54	Gene Ontology - Cellular Component	ICA	members	2.27456
GO_NUCLEAR_MEMBRANE_PART	15	Gene Ontology - Cellular Component	ICA	members	1.12159
GO_XY_BODY	15	Gene Ontology - Cellular Component	ICA	members	2.0753
GO_MITOCHONDRIAL_MEMBRANE_PART	165	Gene Ontology - Cellular Component	ICA	members	3.84501
GO_COP9_SIGNALOSOME	33	Gene Ontology - Cellular Component	ICA	members	0.954292
GO_INNER_MITOCHONDRIAL_MEMBRANE_PROTEIN_COMPLEX	101	Gene Ontology - Cellular Component	ICA	members	6.40491
GO_NEURON_PROJECTION	919	Gene Ontology - Cellular Component	ICA	members
GO_BLOC_COMPLEX	19	Gene Ontology - Cellular Component	ICA	members	2.11185
GO_BETA_CATENIN_DESTRUCTION_COMPLEX	14	Gene Ontology - Cellular Component	ICA	members	1.255435
GO_APICOLATERAL_PLASMA_MEMBRANE	15	Gene Ontology - Cellular Component	ICA	members	2.79431
GO_CATALYTIC_COMPLEX	1002	Gene Ontology - Cellular Component	ICA	members
GO_FILOPODIUM_TIP	11	Gene Ontology - Cellular Component	ICA	members	1.45876
GO_MISMATCH_REPAIR_COMPLEX	9	Gene Ontology - Cellular Component	ICA	members
GO_AXONEME_PART	23	Gene Ontology - Cellular Component	ICA	members	2.04884
GO_KINETOCHORE	119	Gene Ontology - Cellular Component	ICA	members	5.11089
GO_INTERSTITIAL_MATRIX	14	Gene Ontology - Cellular Component	ICA	members	3.02872
GO_EXTRACELLULAR_SPACE	1240	Gene Ontology - Cellular Component	ICA	members
GO_CYTOPLASMIC_DYNEIN_COMPLEX	15	Gene Ontology - Cellular Component	ICA	members	1.55798
GO_ENDOLYSOSOME_MEMBRANE	11	Gene Ontology - Cellular Component	ICA	members	1.40071
GO_PRESPLICEOSOME	19	Gene Ontology - Cellular Component	ICA	members	2.72962
GO_CHD_TYPE_COMPLEX	17	Gene Ontology - Cellular Component	ICA	members	1.26376
GO_SPERM_PRINCIPAL_PIECE	15	Gene Ontology - Cellular Component	ICA	members	1.42944
GO_CATALYTIC_STEP_2_SPLICEOSOME	86	Gene Ontology - Cellular Component	ICA	members	3.43736
GO_VIRION	4	Gene Ontology - Cellular Component	ICA	members
GO_VACUOLAR_PART	660	Gene Ontology - Cellular Component	ICA	members
GO_MITOCHONDRIAL_PART	918	Gene Ontology - Cellular Component	ICA	members
GO_MITOCHONDRION	1578	Gene Ontology - Cellular Component	ICA	members
GO_CELL_SURFACE	687	Gene Ontology - Cellular Component	ICA	members
GO_HEMOGLOBIN_COMPLEX	8	Gene Ontology - Cellular Component	ICA	members
GO_DENDRITE_MEMBRANE	20	Gene Ontology - Cellular Component	ICA	members	1.36529
GO_RESPIRATORY_CHAIN	76	Gene Ontology - Cellular Component	ICA	members	6.11582
GO_U4_U6_X_U5_TRI_SNRNP_COMPLEX	20	Gene Ontology - Cellular Component	ICA	members	3.049125
GO_PRP19_COMPLEX	13	Gene Ontology - Cellular Component	ICA	members	1.45855
GO_CONDENSED_CHROMOSOME_CENTROMERIC_REGION	101	Gene Ontology - Cellular Component	ICA	members	6.01569
GO_TRICARBOXYLIC_ACID_CYCLE_ENZYME_COMPLEX	10	Gene Ontology - Cellular Component	ICA	members	1.780875
GO_STAGA_COMPLEX	14	Gene Ontology - Cellular Component	ICA	members	2.23416
GO_SPERM_MIDPIECE	11	Gene Ontology - Cellular Component	ICA	members	1.06415
GO_SECRETORY_GRANULE_MEMBRANE	75	Gene Ontology - Cellular Component	ICA	members	1.32003
GO_DNA_PACKAGING_COMPLEX	71	Gene Ontology - Cellular Component	ICA	members	2.8089
GO_POLE_PLASM	15	Gene Ontology - Cellular Component	ICA	members	1.2908
GO_MEMBRANE_MICRODOMAIN	283	Gene Ontology - Cellular Component	ICA	members	1.60247
GO_TRANSPORTER_COMPLEX	309	Gene Ontology - Cellular Component	ICA	members	2.33207
GO_SIDE_OF_MEMBRANE	385	Gene Ontology - Cellular Component	ICA	members	2.23294
GO_PHOTORECEPTOR_CONNECTING_CILIUM	31	Gene Ontology - Cellular Component	ICA	members	1.73182
GO_CONDENSED_CHROMOSOME_OUTER_KINETOCHORE	12	Gene Ontology - Cellular Component	ICA	members	10.71205
GO_CLATHRIN_COATED_VESICLE_MEMBRANE	74	Gene Ontology - Cellular Component	ICA	members	1.148575
GO_MEMBRANE_PROTEIN_COMPLEX	982	Gene Ontology - Cellular Component	ICA	members
GO_INTRINSIC_COMPONENT_OF_THE_CYTOPLASMIC_SIDE_OF_THE_PLASMA_MEMBRANE	13	Gene Ontology - Cellular Component	ICA	members	1.19834
GO_NUCLEAR_OUTER_MEMBRANE_ENDOPLASMIC_RETICULUM_MEMBRANE_NETWORK	948	Gene Ontology - Cellular Component	ICA	members
GO_TRANSCRIPTIONALLY_ACTIVE_CHROMATIN	18	Gene Ontology - Cellular Component	ICA	members	1.578695
GO_U2_TYPE_PRESPLICEOSOME	14	Gene Ontology - Cellular Component	ICA	members	3.361635
GO_ENDOPLASMIC_RETICULUM_CHAPERONE_COMPLEX	10	Gene Ontology - Cellular Component	ICA	members	6.000995
GO_SCHMIDT_LANTERMAN_INCISURE	10	Gene Ontology - Cellular Component	ICA	members	1.429675
GO_SEMAPHORIN_RECEPTOR_COMPLEX	11	Gene Ontology - Cellular Component	ICA	members	2.31557
GO_AXON_CYTOPLASM	31	Gene Ontology - Cellular Component	ICA	members	1.66095
GO_LAMELLIPODIUM	168	Gene Ontology - Cellular Component	ICA	members	1.42843
GO_NUCLEAR_TRANSCRIPTION_FACTOR_COMPLEX	123	Gene Ontology - Cellular Component	ICA	members	1.88101
GO_MIDBODY	129	Gene Ontology - Cellular Component	ICA	members	1.72938
GO_HETEROCHROMATIN	67	Gene Ontology - Cellular Component	ICA	members	2.29828
GO_DNA_HELICASE_COMPLEX	14	Gene Ontology - Cellular Component	ICA	members	2.068395
GO_CHROMOCENTER	13	Gene Ontology - Cellular Component	ICA	members	2.44551
GO_SPLICEOSOMAL_COMPLEX	163	Gene Ontology - Cellular Component	ICA	members	4.22724
GO_NADH_DEHYDROGENASE_COMPLEX	42	Gene Ontology - Cellular Component	ICA	members	7.88901
GO_SARCOPLASM	64	Gene Ontology - Cellular Component	ICA	members	1.75142
GO_DNA_DIRECTED_RNA_POLYMERASE_II_CORE_COMPLEX	16	Gene Ontology - Cellular Component	ICA	members	2.046275
GO_CELL_CELL_JUNCTION	371	Gene Ontology - Cellular Component	ICA	members	2.20955
GO_CONDENSED_NUCLEAR_CHROMOSOME_CENTROMERIC_REGION	18	Gene Ontology - Cellular Component	ICA	members	5.039075
GO_PHOSPHATIDYLINOSITOL_3_KINASE_COMPLEX	19	Gene Ontology - Cellular Component	ICA	members	1.50141
GO_INTRACILIARY_TRANSPORT_PARTICLE_B	19	Gene Ontology - Cellular Component	ICA	members	2.82482
GO_DNA_DIRECTED_RNA_POLYMERASE_I_COMPLEX	13	Gene Ontology - Cellular Component	ICA	members	2.62331
GO_REPLICATION_FORK	60	Gene Ontology - Cellular Component	ICA	members	3.94699
GO_IMMUNOGLOBULIN_COMPLEX	6	Gene Ontology - Cellular Component	ICA	members
GO_SMALL_NUCLEOLAR_RIBONUCLEOPROTEIN_COMPLEX	19	Gene Ontology - Cellular Component	ICA	members	4.09457
GO_SMN_SM_PROTEIN_COMPLEX	15	Gene Ontology - Cellular Component	ICA	members	4.34169
GO_RECEPTOR_COMPLEX	315	Gene Ontology - Cellular Component	ICA	members	1.85805
GO_INTRACILIARY_TRANSPORT_PARTICLE	29	Gene Ontology - Cellular Component	ICA	members	3.2159
GO_ANCHORING_JUNCTION	481	Gene Ontology - Cellular Component	ICA	members	2.05943
GO_PRERIBOSOME_LARGE_SUBUNIT_PRECURSOR	20	Gene Ontology - Cellular Component	ICA	members	3.94366
GO_ENDOPLASMIC_RETICULUM_GOLGI_INTERMEDIATE_COMPARTMENT_MEMBRANE	63	Gene Ontology - Cellular Component	ICA	members	1.61298
GO_EXTRINSIC_COMPONENT_OF_CYTOPLASMIC_SIDE_OF_PLASMA_MEMBRANE	97	Gene Ontology - Cellular Component	ICA	members	1.47193
GO_GAMMA_TUBULIN_COMPLEX	18	Gene Ontology - Cellular Component	ICA	members	2.152255
GO_POLYSOME	42	Gene Ontology - Cellular Component	ICA	members	1.594835
GO_PRESYNAPTIC_ACTIVE_ZONE	29	Gene Ontology - Cellular Component	ICA	members	3.38024
GO_EXOCYST	18	Gene Ontology - Cellular Component	ICA	members	1.011395
GO_DNA_DIRECTED_RNA_POLYMERASE_III_COMPLEX	17	Gene Ontology - Cellular Component	ICA	members	3.08298
GO_PODOSOME	23	Gene Ontology - Cellular Component	ICA	members	1.41237
GO_CILIARY_BASE	23	Gene Ontology - Cellular Component	ICA	members	1.16581
GO_AUTOPHAGOSOME_MEMBRANE	28	Gene Ontology - Cellular Component	ICA	members	1.554585
GO_INTRINSIC_COMPONENT_OF_MITOCHONDRIAL_INNER_MEMBRANE	23	Gene Ontology - Cellular Component	ICA	members	3.07675
GO_DYNEIN_COMPLEX	43	Gene Ontology - Cellular Component	ICA	members	1.20821
GO_ORGANELLAR_LARGE_RIBOSOMAL_SUBUNIT	32	Gene Ontology - Cellular Component	ICA	members	5.895145
GO_CARBOXY_TERMINAL_DOMAIN_PROTEIN_KINASE_COMPLEX	20	Gene Ontology - Cellular Component	ICA	members	2.411515
GO_DESMOSOME	26	Gene Ontology - Cellular Component	ICA	members	3.558765
GO_RECYCLING_ENDOSOME_MEMBRANE	39	Gene Ontology - Cellular Component	ICA	members	1.23001
GO_ORGANELLE_ENVELOPE_LUMEN	82	Gene Ontology - Cellular Component	ICA	members	1.87943
GO_SPINDLE_MICROTUBULE	57	Gene Ontology - Cellular Component	ICA	members	1.75782
GO_GOLGI_TRANSPORT_COMPLEX	11	Gene Ontology - Cellular Component	ICA	members	2.24535
GO_OUTER_MEMBRANE	186	Gene Ontology - Cellular Component	ICA	members	1.086155
GO_RIBOSOMAL_SUBUNIT	148	Gene Ontology - Cellular Component	ICA	members	5.76126
GO_CIS_GOLGI_NETWORK	40	Gene Ontology - Cellular Component	ICA	members	1.57609
GO_TRANS_GOLGI_NETWORK_TRANSPORT_VESICLE	27	Gene Ontology - Cellular Component	ICA	members	1.15104
GO_INHIBITORY_SYNAPSE	11	Gene Ontology - Cellular Component	ICA	members	1.56421
GO_MICROTUBULE_END	22	Gene Ontology - Cellular Component	ICA	members	1.53734
GO_SUPRAMOLECULAR_FIBER	590	Gene Ontology - Cellular Component	ICA	members
GO_FIBRIL	14	Gene Ontology - Cellular Component	ICA	members	2.221545
GO_NONMOTILE_PRIMARY_CILIUM	130	Gene Ontology - Cellular Component	ICA	members	1.499485
GO_NUCLEAR_MATRIX	94	Gene Ontology - Cellular Component	ICA	members	1.69037
GO_AXOLEMMA	14	Gene Ontology - Cellular Component	ICA	members	1.27784
GO_MICROTUBULE_ASSOCIATED_COMPLEX	141	Gene Ontology - Cellular Component	ICA	members	1.32647
GO_APICAL_PLASMA_MEMBRANE	280	Gene Ontology - Cellular Component	ICA	members	2.182145
GO_PHAGOCYTIC_VESICLE_MEMBRANE	53	Gene Ontology - Cellular Component	ICA	members	2.13359
GO_PHOTORECEPTOR_INNER_SEGMENT	35	Gene Ontology - Cellular Component	ICA	members	1.31863
GO_EUCHROMATIN	30	Gene Ontology - Cellular Component	ICA	members	1.472835
GO_CELL_CORTEX	235	Gene Ontology - Cellular Component	ICA	members	1.66863
GO_DNA_DIRECTED_RNA_POLYMERASE_II_HOLOENZYME	91	Gene Ontology - Cellular Component	ICA	members	2.66093
GO_ENDOPLASMIC_RETICULUM_QUALITY_CONTROL_COMPARTMENT	13	Gene Ontology - Cellular Component	ICA	members	1.74067
GO_INTRINSIC_COMPONENT_OF_MITOCHONDRIAL_MEMBRANE	51	Gene Ontology - Cellular Component	ICA	members	1.90361
GO_LATERAL_ELEMENT	10	Gene Ontology - Cellular Component	ICA	members	1.880285
GO_CYTOPLASMIC_VESICLE_PART	571	Gene Ontology - Cellular Component	ICA	members
GO_INTERMEDIATE_FILAMENT_CYTOSKELETON	169	Gene Ontology - Cellular Component	ICA	members	2.02224
GO_ENDOSOMAL_PART	406	Gene Ontology - Cellular Component	ICA	members	1.888055
GO_ACROSOMAL_VESICLE	84	Gene Ontology - Cellular Component	ICA	members	1.547785
GO_PSEUDOPODIUM	16	Gene Ontology - Cellular Component	ICA	members	1.066775
GO_T_TUBULE	45	Gene Ontology - Cellular Component	ICA	members	2.19748
GO_ENDOPLASMIC_RETICULUM_GOLGI_INTERMEDIATE_COMPARTMENT	104	Gene Ontology - Cellular Component	ICA	members	1.49441
GO_PLASMA_MEMBRANE_REGION	899	Gene Ontology - Cellular Component	ICA	members
GO_NEURON_PROJECTION_MEMBRANE	36	Gene Ontology - Cellular Component	ICA	members	1.54572
GO_INTEGRATOR_COMPLEX	13	Gene Ontology - Cellular Component	ICA	members	2.2476
GO_SARCOLEMMA	124	Gene Ontology - Cellular Component	ICA	members	1.9828
GO_IKAPPAB_KINASE_COMPLEX	11	Gene Ontology - Cellular Component	ICA	members	1.13242
GO_CELL_BODY	485	Gene Ontology - Cellular Component	ICA	members	1.9609
GO_LYTIC_VACUOLE	503	Gene Ontology - Cellular Component	ICA	members
GO_CUL4_RING_E3_UBIQUITIN_LIGASE_COMPLEX	25	Gene Ontology - Cellular Component	ICA	members	1.9354
GO_CONDENSED_CHROMOSOME	192	Gene Ontology - Cellular Component	ICA	members	3.889745
GO_ESC_E_Z_COMPLEX	16	Gene Ontology - Cellular Component	ICA	members	2.8109
GO_NUCLEAR_PERIPHERY	117	Gene Ontology - Cellular Component	ICA	members	1.93109
GO_CULLIN_RING_UBIQUITIN_LIGASE_COMPLEX	143	Gene Ontology - Cellular Component	ICA	members	1.42501
GO_MAIN_AXON	57	Gene Ontology - Cellular Component	ICA	members	2.25719
GO_LAMELLAR_BODY	19	Gene Ontology - Cellular Component	ICA	members	2.59751
GO_CHROMATOID_BODY	13	Gene Ontology - Cellular Component	ICA	members	0.963065
GO_CHROMOSOME_TELOMERIC_REGION	150	Gene Ontology - Cellular Component	ICA	members	2.885745
GO_TOR_COMPLEX	12	Gene Ontology - Cellular Component	ICA	members	1.32593
GO_WNT_SIGNALOSOME	11	Gene Ontology - Cellular Component	ICA	members	1.70874
GO_ACTIN_BASED_CELL_PROJECTION	174	Gene Ontology - Cellular Component	ICA	members	1.58134
GO_CELL_PROJECTION	1731	Gene Ontology - Cellular Component	ICA	members
GO_REPLISOME	28	Gene Ontology - Cellular Component	ICA	members	3.182135
GO_CILIARY_MEMBRANE	71	Gene Ontology - Cellular Component	ICA	members	1.41666
GO_COATED_VESICLE	224	Gene Ontology - Cellular Component	ICA	members	1.2445
GO_INTERCELLULAR_BRIDGE	43	Gene Ontology - Cellular Component	ICA	members	1.47258
GO_CELL_PROJECTION_PART	916	Gene Ontology - Cellular Component	ICA	members
GO_MHC_CLASS_II_PROTEIN_COMPLEX	11	Gene Ontology - Cellular Component	ICA	members	4.95557
GO_KERATIN_FILAMENT	59	Gene Ontology - Cellular Component	ICA	members	2.25425
GO_RNAI_EFFECTOR_COMPLEX	11	Gene Ontology - Cellular Component	ICA	members	2.48259
GO_PRESYNAPSE	277	Gene Ontology - Cellular Component	ICA	members	2.15308
GO_A_BAND	34	Gene Ontology - Cellular Component	ICA	members	3.62818
GO_NEUROMUSCULAR_JUNCTION	54	Gene Ontology - Cellular Component	ICA	members	1.4929
GO_SOMATODENDRITIC_COMPARTMENT	638	Gene Ontology - Cellular Component	ICA	members
GO_PRE_AUTOPHAGOSOMAL_STRUCTURE_MEMBRANE	15	Gene Ontology - Cellular Component	ICA	members	1.72978
GO_EXTERNAL_SIDE_OF_PLASMA_MEMBRANE	201	Gene Ontology - Cellular Component	ICA	members	1.929
GO_LYTIC_VACUOLE_MEMBRANE	263	Gene Ontology - Cellular Component	ICA	members	1.9702
GO_CUL3_RING_UBIQUITIN_LIGASE_COMPLEX	57	Gene Ontology - Cellular Component	ICA	members	1.2442
GO_ENVELOPE	1047	Gene Ontology - Cellular Component	ICA	members
GO_PRIMARY_CILIUM	197	Gene Ontology - Cellular Component	ICA	members	1.65825
GO_RUFFLE	153	Gene Ontology - Cellular Component	ICA	members	1.28459
GO_WASH_COMPLEX	9	Gene Ontology - Cellular Component	ICA	members
GO_DENDRITE_CYTOPLASM	16	Gene Ontology - Cellular Component	ICA	members	1.054725
GO_CORNIFIED_ENVELOPE	28	Gene Ontology - Cellular Component	ICA	members	12.52235
GO_PERIKARYON	103	Gene Ontology - Cellular Component	ICA	members	1.77951
GO_MICROBODY_PART	91	Gene Ontology - Cellular Component	ICA	members	1.64985
GO_GOLGI_APPARATUS	1370	Gene Ontology - Cellular Component	ICA	members
GO_NUCLEOLUS	818	Gene Ontology - Cellular Component	ICA	members
GO_PERICENTRIOLAR_MATERIAL	18	Gene Ontology - Cellular Component	ICA	members	1.90404
GO_TELOMERE_CAP_COMPLEX	12	Gene Ontology - Cellular Component	ICA	members	1.21435
GO_NUCLEOTIDE_EXCISION_REPAIR_COMPLEX	14	Gene Ontology - Cellular Component	ICA	members	2.41668
GO_NUCLEAR_PORE	69	Gene Ontology - Cellular Component	ICA	members	2.80732
GO_AP_TYPE_MEMBRANE_COAT_ADAPTOR_COMPLEX	39	Gene Ontology - Cellular Component	ICA	members	1.34633
GO_BAF_TYPE_COMPLEX	23	Gene Ontology - Cellular Component	ICA	members	2.20417
GO_MYOSIN_II_COMPLEX	25	Gene Ontology - Cellular Component	ICA	members	2.04952
GO_MICROTUBULE_ORGANIZING_CENTER_PART	141	Gene Ontology - Cellular Component	ICA	members	1.9287
GO_NUCLEAR_MEMBRANE	272	Gene Ontology - Cellular Component	ICA	members	1.81397
GO_SWI_SNF_COMPLEX	15	Gene Ontology - Cellular Component	ICA	members	2.00898
GO_CYTOPLASMIC_MICROTUBULE	56	Gene Ontology - Cellular Component	ICA	members	1.30495
GO_CLATHRIN_COAT_OF_ENDOCYTIC_VESICLE	12	Gene Ontology - Cellular Component	ICA	members	0.9625525
GO_HOST	11	Gene Ontology - Cellular Component	ICA	members	1.25351
GO_PIGMENT_GRANULE	101	Gene Ontology - Cellular Component	ICA	members	1.44165
GO_EXTRINSIC_COMPONENT_OF_MEMBRANE	247	Gene Ontology - Cellular Component	ICA	members	1.59807
GO_SPINDLE	284	Gene Ontology - Cellular Component	ICA	members	2.50514
GO_TRANSPORT_VESICLE	324	Gene Ontology - Cellular Component	ICA	members	1.504
GO_TRANSCRIPTION_ELONGATION_FACTOR_COMPLEX	45	Gene Ontology - Cellular Component	ICA	members	1.94789
GO_ACTIN_FILAMENT	70	Gene Ontology - Cellular Component	ICA	members	1.214145
GO_INTRINSIC_COMPONENT_OF_EXTERNAL_SIDE_OF_PLASMA_MEMBRANE	21	Gene Ontology - Cellular Component	ICA	members	1.5867
GO_CILIARY_PLASM	81	Gene Ontology - Cellular Component	ICA	members	1.82568
GO_SPERM_FLAGELLUM	53	Gene Ontology - Cellular Component	ICA	members	1.28556
GO_GOLGI_LUMEN	83	Gene Ontology - Cellular Component	ICA	members	1.9887
GO_ESCRT_III_COMPLEX	10	Gene Ontology - Cellular Component	ICA	members	1.568495
GO_COHESIN_COMPLEX	11	Gene Ontology - Cellular Component	ICA	members	1.84198
GO_MITOCHONDRIAL_ENVELOPE	667	Gene Ontology - Cellular Component	ICA	members
GO_RIBONUCLEOPROTEIN_COMPLEX	677	Gene Ontology - Cellular Component	ICA	members
GO_CELL_LEADING_EDGE	344	Gene Ontology - Cellular Component	ICA	members	1.49483
GO_CLATHRIN_COATED_ENDOCYTIC_VESICLE_MEMBRANE	41	Gene Ontology - Cellular Component	ICA	members	1.44097
GO_ENDOPLASMIC_RETICULUM	1526	Gene Ontology - Cellular Component	ICA	members
GO_CALCIUM_CHANNEL_COMPLEX	61	Gene Ontology - Cellular Component	ICA	members	1.47048
GO_TRANSLATION_PREINITIATION_COMPLEX	14	Gene Ontology - Cellular Component	ICA	members	5.86694
GO_MITOCHONDRIAL_PROTEIN_COMPLEX	130	Gene Ontology - Cellular Component	ICA	members	5.93552
GO_MICROTUBULE_ORGANIZING_CENTER	616	Gene Ontology - Cellular Component	ICA	members
GO_PROTON_TRANSPORTING_V_TYPE_ATPASE_COMPLEX	23	Gene Ontology - Cellular Component	ICA	members	1.58999
GO_PROTEIN_LIPID_COMPLEX	35	Gene Ontology - Cellular Component	ICA	members	2.3721
GO_MEMBRANE_REGION	1100	Gene Ontology - Cellular Component	ICA	members
GO_NBAF_COMPLEX	14	Gene Ontology - Cellular Component	ICA	members	1.743565
GO_MEDIATOR_COMPLEX	34	Gene Ontology - Cellular Component	ICA	members	2.19171
GO_CILIUM	446	Gene Ontology - Cellular Component	ICA	members	1.7768
GO_EXTRINSIC_COMPONENT_OF_PLASMA_MEMBRANE	134	Gene Ontology - Cellular Component	ICA	members	1.312065
GO_AXON_PART	215	Gene Ontology - Cellular Component	ICA	members	1.80476
GO_BRUSH_BORDER_MEMBRANE	53	Gene Ontology - Cellular Component	ICA	members	1.80908
GO_TERMINAL_BOUTON	63	Gene Ontology - Cellular Component	ICA	members	1.6955
GO_ANCHORED_COMPONENT_OF_PLASMA_MEMBRANE	35	Gene Ontology - Cellular Component	ICA	members	1.59709
GO_AXONEMAL_DYNEIN_COMPLEX	14	Gene Ontology - Cellular Component	ICA	members	2.216515
GO_MAST_CELL_GRANULE	21	Gene Ontology - Cellular Component	ICA	members	2.16236
GO_RECYCLING_ENDOSOME	123	Gene Ontology - Cellular Component	ICA	members	1.15667
GO_COATED_MEMBRANE	86	Gene Ontology - Cellular Component	ICA	members	1.43052
GO_SYNAPSE_PART	594	Gene Ontology - Cellular Component	ICA	members
GO_EARLY_ENDOSOME	286	Gene Ontology - Cellular Component	ICA	members	1.43582
GO_PROTEASOME_ACCESSORY_COMPLEX	24	Gene Ontology - Cellular Component	ICA	members	3.74185
GO_CYTOSOLIC_RIBOSOME	99	Gene Ontology - Cellular Component	ICA	members	7.26629
GO_PHOTORECEPTOR_DISC_MEMBRANE	17	Gene Ontology - Cellular Component	ICA	members	2.96746
GO_PROTEIN_PHOSPHATASE_TYPE_2A_COMPLEX	19	Gene Ontology - Cellular Component	ICA	members	1.35857
GO_CILIARY_BASAL_BODY	80	Gene Ontology - Cellular Component	ICA	members	1.76588
GO_TRANS_GOLGI_NETWORK_MEMBRANE	72	Gene Ontology - Cellular Component	ICA	members	1.28229
GO_ENDOSOME	757	Gene Ontology - Cellular Component	ICA	members
GO_TRANSPORT_VESICLE_MEMBRANE	141	Gene Ontology - Cellular Component	ICA	members	1.61833
GO_NEURONAL_CELL_BODY_MEMBRANE	20	Gene Ontology - Cellular Component	ICA	members	1.77433
GO_HISTONE_DEACETYLASE_COMPLEX	61	Gene Ontology - Cellular Component	ICA	members	1.4772
GO_PHOTORECEPTOR_OUTER_SEGMENT	66	Gene Ontology - Cellular Component	ICA	members	1.432175
GO_U12_TYPE_SPLICEOSOMAL_COMPLEX	26	Gene Ontology - Cellular Component	ICA	members	3.667385
GO_BASAL_PART_OF_CELL	50	Gene Ontology - Cellular Component	ICA	members	2.134675
GO_SODIUM_POTASSIUM_EXCHANGING_ATPASE_COMPLEX	11	Gene Ontology - Cellular Component	ICA	members	1.16108
GO_SITE_OF_DOUBLE_STRAND_BREAK	31	Gene Ontology - Cellular Component	ICA	members	2.26149
GO_PLASMA_MEMBRANE_RAFT	86	Gene Ontology - Cellular Component	ICA	members	1.494225
GO_MICROBODY_LUMEN	44	Gene Ontology - Cellular Component	ICA	members	2.33149
GO_FILAMENTOUS_ACTIN	20	Gene Ontology - Cellular Component	ICA	members	1.75051
GO_METHYLOSOME	12	Gene Ontology - Cellular Component	ICA	members	7.02209
GO_GOLGI_CISTERNA_MEMBRANE	71	Gene Ontology - Cellular Component	ICA	members	1.15141
GO_PROTON_TRANSPORTING_ATP_SYNTHASE_COMPLEX	19	Gene Ontology - Cellular Component	ICA	members	5.75107
GO_PLASMA_MEMBRANE_PROTEIN_COMPLEX	489	Gene Ontology - Cellular Component	ICA	members	2.394
GO_CENTRIOLAR_SATELLITE	25	Gene Ontology - Cellular Component	ICA	members	1.65008
GO_CLATHRIN_ADAPTOR_COMPLEX	27	Gene Ontology - Cellular Component	ICA	members	1.25647
GO_GAP_JUNCTION	28	Gene Ontology - Cellular Component	ICA	members	1.64276
GO_DERLIN_1_RETROTRANSLOCATION_COMPLEX	10	Gene Ontology - Cellular Component	ICA	members	1.71055
GO_PLATELET_DENSE_GRANULE	20	Gene Ontology - Cellular Component	ICA	members	1.56091
GO_DENSE_CORE_GRANULE	13	Gene Ontology - Cellular Component	ICA	members	1.62124
GO_SYNAPTIC_MEMBRANE	254	Gene Ontology - Cellular Component	ICA	members	2.423455
GO_EXOCYTIC_VESICLE_MEMBRANE	56	Gene Ontology - Cellular Component	ICA	members	1.957175
GO_ACETYLTRANSFERASE_COMPLEX	97	Gene Ontology - Cellular Component	ICA	members	2.47171
GO_ANCHORED_COMPONENT_OF_MEMBRANE	136	Gene Ontology - Cellular Component	ICA	members	1.68364
GO_MHC_CLASS_I_PROTEIN_COMPLEX	9	Gene Ontology - Cellular Component	ICA	members
GO_DENDRITE	443	Gene Ontology - Cellular Component	ICA	members	1.9043
GO_NUCLEAR_UBIQUITIN_LIGASE_COMPLEX	40	Gene Ontology - Cellular Component	ICA	members	2.29892
GO_ORGANELLE_SUBCOMPARTMENT	294	Gene Ontology - Cellular Component	ICA	members	1.18085
GO_CLATHRIN_COAT_OF_TRANS_GOLGI_NETWORK_VESICLE	11	Gene Ontology - Cellular Component	ICA	members	1.07764
GO_CHYLOMICRON	12	Gene Ontology - Cellular Component	ICA	members	4.589635
GO_PRIMARY_LYSOSOME	14	Gene Ontology - Cellular Component	ICA	members	2.21813
GO_TRIGLYCERIDE_RICH_LIPOPROTEIN_PARTICLE	18	Gene Ontology - Cellular Component	ICA	members	1.71405
GO_ENDOPLASMIC_RETICULUM_SUBCOMPARTMENT	16	Gene Ontology - Cellular Component	ICA	members	1.066635
GO_COLLAGEN_TRIMER	79	Gene Ontology - Cellular Component	ICA	members	2.84719
GO_SMALL_NUCLEAR_RIBONUCLEOPROTEIN_COMPLEX	57	Gene Ontology - Cellular Component	ICA	members	3.74433
GO_CYCLIN_DEPENDENT_PROTEIN_KINASE_HOLOENZYME_COMPLEX	30	Gene Ontology - Cellular Component	ICA	members	1.467475
GO_VACUOLAR_MEMBRANE	561	Gene Ontology - Cellular Component	ICA	members
NAKAMURA_CANCER_MICROENVIRONMENT_UP	22	Chemical and Genetic Perturbations	ICA	members	1.754815
NAKAMURA_CANCER_MICROENVIRONMENT_DN	46	Chemical and Genetic Perturbations	ICA	members	3.415165
WEST_ADRENOCORTICAL_TUMOR_MARKERS_UP	21	Chemical and Genetic Perturbations	ICA	members	2.41365
WEST_ADRENOCORTICAL_TUMOR_MARKERS_DN	20	Chemical and Genetic Perturbations	ICA	members	2.13218
WINTER_HYPOXIA_UP	90	Chemical and Genetic Perturbations	ICA	members	2.51448
WINTER_HYPOXIA_DN	51	Chemical and Genetic Perturbations	ICA	members	5.56097
PARENT_MTOR_SIGNALING_UP	551	Chemical and Genetic Perturbations	ICA	members
PARENT_MTOR_SIGNALING_DN	43	Chemical and Genetic Perturbations	ICA	members	1.05555
PYEON_HPV_POSITIVE_TUMORS_UP	91	Chemical and Genetic Perturbations	ICA	members	4.06516
PYEON_HPV_POSITIVE_TUMORS_DN	9	Chemical and Genetic Perturbations	ICA	members
NAKAMURA_TUMOR_ZONE_PERIPHERAL_VS_CENTRAL_UP	280	Chemical and Genetic Perturbations	ICA	members	1.95428
NAKAMURA_TUMOR_ZONE_PERIPHERAL_VS_CENTRAL_DN	609	Chemical and Genetic Perturbations	ICA	members
PICCALUGA_ANGIOIMMUNOBLASTIC_LYMPHOMA_UP	205	Chemical and Genetic Perturbations	ICA	members	4.65277
PICCALUGA_ANGIOIMMUNOBLASTIC_LYMPHOMA_DN	133	Chemical and Genetic Perturbations	ICA	members	3.21326
LU_TUMOR_VASCULATURE_UP	29	Chemical and Genetic Perturbations	ICA	members	2.33725
LU_TUMOR_VASCULATURE_DN	13	Chemical and Genetic Perturbations	ICA	members	2.02557
KORKOLA_EMBRYONAL_CARCINOMA_UP	41	Chemical and Genetic Perturbations	ICA	members	1.10932
KORKOLA_EMBRYONAL_CARCINOMA_DN	12	Chemical and Genetic Perturbations	ICA	members	1.220705
KORKOLA_TERATOMA_UP	16	Chemical and Genetic Perturbations	ICA	members	1.3709
KORKOLA_YOLK_SAC_TUMOR_UP	19	Chemical and Genetic Perturbations	ICA	members	1.30457
KORKOLA_CHORIOCARCINOMA_UP	6	Chemical and Genetic Perturbations	ICA	members
KORKOLA_CHORIOCARCINOMA_DN	11	Chemical and Genetic Perturbations	ICA	members	0.887367
KORKOLA_SEMINOMA_UP	44	Chemical and Genetic Perturbations	ICA	members	1.219935
KORKOLA_SEMINOMA_DN	12	Chemical and Genetic Perturbations	ICA	members	1.295575
WATANABE_RECTAL_CANCER_RADIOTHERAPY_RESPONSIVE_UP	103	Chemical and Genetic Perturbations	ICA	members	1.08649
WATANABE_RECTAL_CANCER_RADIOTHERAPY_RESPONSIVE_DN	90	Chemical and Genetic Perturbations	ICA	members	1.393065
HOLLMANN_APOPTOSIS_VIA_CD40_UP	197	Chemical and Genetic Perturbations	ICA	members	1.9093
HOLLMANN_APOPTOSIS_VIA_CD40_DN	252	Chemical and Genetic Perturbations	ICA	members	1.87361
LIU_PROSTATE_CANCER_UP	92	Chemical and Genetic Perturbations	ICA	members	1.687605
LIU_PROSTATE_CANCER_DN	468	Chemical and Genetic Perturbations	ICA	members	3.220635
LIU_SOX4_TARGETS_UP	135	Chemical and Genetic Perturbations	ICA	members	1.25026
LIU_SOX4_TARGETS_DN	300	Chemical and Genetic Perturbations	ICA	members	1.61345
ONKEN_UVEAL_MELANOMA_UP	762	Chemical and Genetic Perturbations	ICA	members
ONKEN_UVEAL_MELANOMA_DN	509	Chemical and Genetic Perturbations	ICA	members
BERTUCCI_MEDULLARY_VS_DUCTAL_BREAST_CANCER_UP	196	Chemical and Genetic Perturbations	ICA	members	2.260375
BERTUCCI_MEDULLARY_VS_DUCTAL_BREAST_CANCER_DN	161	Chemical and Genetic Perturbations	ICA	members	2.80353
SCHUETZ_BREAST_CANCER_DUCTAL_INVASIVE_UP	342	Chemical and Genetic Perturbations	ICA	members	3.230325
SCHUETZ_BREAST_CANCER_DUCTAL_INVASIVE_DN	84	Chemical and Genetic Perturbations	ICA	members	2.39547
DAVICIONI_PAX_FOXO1_SIGNATURE_IN_ARMS_UP	56	Chemical and Genetic Perturbations	ICA	members	1.778035
DAVICIONI_PAX_FOXO1_SIGNATURE_IN_ARMS_DN	20	Chemical and Genetic Perturbations	ICA	members	1.88913
FOURNIER_ACINAR_DEVELOPMENT_EARLY_UP	21	Chemical and Genetic Perturbations	ICA	members	1.87246
FOURNIER_ACINAR_DEVELOPMENT_EARLY_DN	6	Chemical and Genetic Perturbations	ICA	members
FOURNIER_ACINAR_DEVELOPMENT_LATE_UP	11	Chemical and Genetic Perturbations	ICA	members	2.87477
FOURNIER_ACINAR_DEVELOPMENT_LATE_DN	20	Chemical and Genetic Perturbations	ICA	members	5.123115
NAM_FXYD5_TARGETS_DN	18	Chemical and Genetic Perturbations	ICA	members	1.38794
FRASOR_TAMOXIFEN_RESPONSE_UP	51	Chemical and Genetic Perturbations	ICA	members	1.54535
FRASOR_TAMOXIFEN_RESPONSE_DN	10	Chemical and Genetic Perturbations	ICA	members	1.25765
KIM_RESPONSE_TO_TSA_AND_DECITABINE_UP	126	Chemical and Genetic Perturbations	ICA	members	1.93817
KIM_RESPONSE_TO_TSA_AND_DECITABINE_DN	13	Chemical and Genetic Perturbations	ICA	members	1.37537
SENGUPTA_NASOPHARYNGEAL_CARCINOMA_UP	289	Chemical and Genetic Perturbations	ICA	members	1.82441
SENGUPTA_NASOPHARYNGEAL_CARCINOMA_DN	339	Chemical and Genetic Perturbations	ICA	members	3.21952
WATANABE_COLON_CANCER_MSI_VS_MSS_UP	27	Chemical and Genetic Perturbations	ICA	members	1.15412
WATANABE_COLON_CANCER_MSI_VS_MSS_DN	79	Chemical and Genetic Perturbations	ICA	members	1.93762
KOBAYASHI_EGFR_SIGNALING_6HR_UP	7	Chemical and Genetic Perturbations	ICA	members
KOBAYASHI_EGFR_SIGNALING_6HR_DN	18	Chemical and Genetic Perturbations	ICA	members	2.82061
SOTIRIOU_BREAST_CANCER_GRADE_1_VS_3_UP	148	Chemical and Genetic Perturbations	ICA	members	13.51305
SOTIRIOU_BREAST_CANCER_GRADE_1_VS_3_DN	52	Chemical and Genetic Perturbations	ICA	members	1.652015
GAZDA_DIAMOND_BLACKFAN_ANEMIA_ERYTHROID_UP	25	Chemical and Genetic Perturbations	ICA	members	1.20694
GAZDA_DIAMOND_BLACKFAN_ANEMIA_ERYTHROID_DN	470	Chemical and Genetic Perturbations	ICA	members	1.745445
GAZDA_DIAMOND_BLACKFAN_ANEMIA_MYELOID_UP	30	Chemical and Genetic Perturbations	ICA	members	1.45597
GAZDA_DIAMOND_BLACKFAN_ANEMIA_MYELOID_DN	36	Chemical and Genetic Perturbations	ICA	members	1.21138
GAZDA_DIAMOND_BLACKFAN_ANEMIA_PROGENITOR_UP	38	Chemical and Genetic Perturbations	ICA	members	1.451775
GAZDA_DIAMOND_BLACKFAN_ANEMIA_PROGENITOR_DN	65	Chemical and Genetic Perturbations	ICA	members	1.97169
CHEMNITZ_RESPONSE_TO_PROSTAGLANDIN_E2_UP	140	Chemical and Genetic Perturbations	ICA	members	3.86778
CHEMNITZ_RESPONSE_TO_PROSTAGLANDIN_E2_DN	369	Chemical and Genetic Perturbations	ICA	members	2.14298
ZERBINI_RESPONSE_TO_SULINDAC_UP	8	Chemical and Genetic Perturbations	ICA	members
ZERBINI_RESPONSE_TO_SULINDAC_DN	6	Chemical and Genetic Perturbations	ICA	members
IGARASHI_ATF4_TARGETS_UP	6	Chemical and Genetic Perturbations	ICA	members
IGARASHI_ATF4_TARGETS_DN	87	Chemical and Genetic Perturbations	ICA	members	1.32901
ZHONG_RESPONSE_TO_AZACITIDINE_AND_TSA_UP	179	Chemical and Genetic Perturbations	ICA	members	1.28016
ZHONG_RESPONSE_TO_AZACITIDINE_AND_TSA_DN	70	Chemical and Genetic Perturbations	ICA	members	1.86874
DAVICIONI_MOLECULAR_ARMS_VS_ERMS_UP	328	Chemical and Genetic Perturbations	ICA	members	1.480505
DAVICIONI_MOLECULAR_ARMS_VS_ERMS_DN	180	Chemical and Genetic Perturbations	ICA	members	2.094765
DAVICIONI_TARGETS_OF_PAX_FOXO1_FUSIONS_UP	251	Chemical and Genetic Perturbations	ICA	members	1.80752
DAVICIONI_TARGETS_OF_PAX_FOXO1_FUSIONS_DN	68	Chemical and Genetic Perturbations	ICA	members	1.70601
DAVICIONI_RHABDOMYOSARCOMA_PAX_FOXO1_FUSION_UP	61	Chemical and Genetic Perturbations	ICA	members	1.50307
DAVICIONI_RHABDOMYOSARCOMA_PAX_FOXO1_FUSION_DN	15	Chemical and Genetic Perturbations	ICA	members	2.01923
SENGUPTA_NASOPHARYNGEAL_CARCINOMA_WITH_LMP1_UP	396	Chemical and Genetic Perturbations	ICA	members	1.30624
SENGUPTA_NASOPHARYNGEAL_CARCINOMA_WITH_LMP1_DN	164	Chemical and Genetic Perturbations	ICA	members	2.144305
TURASHVILI_BREAST_NORMAL_DUCTAL_VS_LOBULAR_UP	68	Chemical and Genetic Perturbations	ICA	members	1.342795
TURASHVILI_BREAST_NORMAL_DUCTAL_VS_LOBULAR_DN	7	Chemical and Genetic Perturbations	ICA	members
TURASHVILI_BREAST_DUCTAL_CARCINOMA_VS_DUCTAL_NORMAL_UP	44	Chemical and Genetic Perturbations	ICA	members	1.339395
TURASHVILI_BREAST_DUCTAL_CARCINOMA_VS_DUCTAL_NORMAL_DN	189	Chemical and Genetic Perturbations	ICA	members	3.12591
TURASHVILI_BREAST_DUCTAL_CARCINOMA_VS_LOBULAR_NORMAL_UP	73	Chemical and Genetic Perturbations	ICA	members	1.48821
TURASHVILI_BREAST_DUCTAL_CARCINOMA_VS_LOBULAR_NORMAL_DN	66	Chemical and Genetic Perturbations	ICA	members	2.716685
TURASHVILI_BREAST_CARCINOMA_DUCTAL_VS_LOBULAR_UP	19	Chemical and Genetic Perturbations	ICA	members	1.23116
TURASHVILI_BREAST_CARCINOMA_DUCTAL_VS_LOBULAR_DN	7	Chemical and Genetic Perturbations	ICA	members
TURASHVILI_BREAST_LOBULAR_CARCINOMA_VS_DUCTAL_NORMAL_UP	67	Chemical and Genetic Perturbations	ICA	members	3.19073
TURASHVILI_BREAST_LOBULAR_CARCINOMA_VS_DUCTAL_NORMAL_DN	89	Chemical and Genetic Perturbations	ICA	members	2.37348
TURASHVILI_BREAST_LOBULAR_CARCINOMA_VS_LOBULAR_NORMAL_UP	92	Chemical and Genetic Perturbations	ICA	members	2.301215
TURASHVILI_BREAST_LOBULAR_CARCINOMA_VS_LOBULAR_NORMAL_DN	72	Chemical and Genetic Perturbations	ICA	members	2.40288
CHANDRAN_METASTASIS_TOP50_UP	38	Chemical and Genetic Perturbations	ICA	members	1.54962
CHANDRAN_METASTASIS_TOP50_DN	44	Chemical and Genetic Perturbations	ICA	members	1.196325
WILCOX_RESPONSE_TO_PROGESTERONE_UP	150	Chemical and Genetic Perturbations	ICA	members	1.834475
WILCOX_RESPONSE_TO_PROGESTERONE_DN	62	Chemical and Genetic Perturbations	ICA	members	1.78577
FULCHER_INFLAMMATORY_RESPONSE_LECTIN_VS_LPS_UP	564	Chemical and Genetic Perturbations	ICA	members
FULCHER_INFLAMMATORY_RESPONSE_LECTIN_VS_LPS_DN	439	Chemical and Genetic Perturbations	ICA	members	3.00896
GARY_CD5_TARGETS_UP	461	Chemical and Genetic Perturbations	ICA	members	2.45447
GARY_CD5_TARGETS_DN	426	Chemical and Genetic Perturbations	ICA	members	3.414835
ZHOU_INFLAMMATORY_RESPONSE_LIVE_UP	459	Chemical and Genetic Perturbations	ICA	members	1.67106
ZHOU_INFLAMMATORY_RESPONSE_LIVE_DN	375	Chemical and Genetic Perturbations	ICA	members	1.58298
SAMOLS_TARGETS_OF_KHSV_MIRNAS_UP	8	Chemical and Genetic Perturbations	ICA	members
SAMOLS_TARGETS_OF_KHSV_MIRNAS_DN	61	Chemical and Genetic Perturbations	ICA	members	1.5102
HOOI_ST7_TARGETS_UP	92	Chemical and Genetic Perturbations	ICA	members	1.3964
HOOI_ST7_TARGETS_DN	117	Chemical and Genetic Perturbations	ICA	members	1.58447
PRAMOONJAGO_SOX4_TARGETS_UP	52	Chemical and Genetic Perturbations	ICA	members	1.59802
PRAMOONJAGO_SOX4_TARGETS_DN	50	Chemical and Genetic Perturbations	ICA	members	1.97322
PUIFFE_INVASION_INHIBITED_BY_ASCITES_UP	78	Chemical and Genetic Perturbations	ICA	members	1.497665
PUIFFE_INVASION_INHIBITED_BY_ASCITES_DN	142	Chemical and Genetic Perturbations	ICA	members	1.39813
PIEPOLI_LGI1_TARGETS_UP	14	Chemical and Genetic Perturbations	ICA	members	1.20283
PIEPOLI_LGI1_TARGETS_DN	14	Chemical and Genetic Perturbations	ICA	members	1.324055
THUM_SYSTOLIC_HEART_FAILURE_UP	412	Chemical and Genetic Perturbations	ICA	members	2.188825
THUM_SYSTOLIC_HEART_FAILURE_DN	221	Chemical and Genetic Perturbations	ICA	members	1.63385
CASORELLI_ACUTE_PROMYELOCYTIC_LEUKEMIA_UP	167	Chemical and Genetic Perturbations	ICA	members	2.13377
CASORELLI_ACUTE_PROMYELOCYTIC_LEUKEMIA_DN	654	Chemical and Genetic Perturbations	ICA	members
CORRE_MULTIPLE_MYELOMA_UP	71	Chemical and Genetic Perturbations	ICA	members	1.72463
CORRE_MULTIPLE_MYELOMA_DN	58	Chemical and Genetic Perturbations	ICA	members	2.005265
HUTTMANN_B_CLL_POOR_SURVIVAL_UP	267	Chemical and Genetic Perturbations	ICA	members	1.72969
HUTTMANN_B_CLL_POOR_SURVIVAL_DN	59	Chemical and Genetic Perturbations	ICA	members	1.24382
DIAZ_CHRONIC_MEYLOGENOUS_LEUKEMIA_UP	1360	Chemical and Genetic Perturbations	ICA	members
DIAZ_CHRONIC_MEYLOGENOUS_LEUKEMIA_DN	113	Chemical and Genetic Perturbations	ICA	members	1.93276
CASORELLI_APL_SECONDARY_VS_DE_NOVO_UP	39	Chemical and Genetic Perturbations	ICA	members	1.60716
CASORELLI_APL_SECONDARY_VS_DE_NOVO_DN	9	Chemical and Genetic Perturbations	ICA	members
DEURIG_T_CELL_PROLYMPHOCYTIC_LEUKEMIA_UP	351	Chemical and Genetic Perturbations	ICA	members	1.56048
DEURIG_T_CELL_PROLYMPHOCYTIC_LEUKEMIA_DN	310	Chemical and Genetic Perturbations	ICA	members	3.19616
LIU_CMYB_TARGETS_UP	163	Chemical and Genetic Perturbations	ICA	members	1.19019
LIU_CMYB_TARGETS_DN	7	Chemical and Genetic Perturbations	ICA	members
LIU_VMYB_TARGETS_UP	126	Chemical and Genetic Perturbations	ICA	members	1.173725
LIU_TARGETS_OF_VMYB_VS_CMYB_UP	19	Chemical and Genetic Perturbations	ICA	members	1.257
LIU_TARGETS_OF_VMYB_VS_CMYB_DN	40	Chemical and Genetic Perturbations	ICA	members	1.231065
CHARAFE_BREAST_CANCER_LUMINAL_VS_BASAL_UP	370	Chemical and Genetic Perturbations	ICA	members	2.06205
CHARAFE_BREAST_CANCER_LUMINAL_VS_BASAL_DN	446	Chemical and Genetic Perturbations	ICA	members	2.495705
CHARAFE_BREAST_CANCER_LUMINAL_VS_MESENCHYMAL_UP	437	Chemical and Genetic Perturbations	ICA	members	3.46722
CHARAFE_BREAST_CANCER_LUMINAL_VS_MESENCHYMAL_DN	452	Chemical and Genetic Perturbations	ICA	members	2.786945
CHARAFE_BREAST_CANCER_BASAL_VS_MESENCHYMAL_UP	120	Chemical and Genetic Perturbations	ICA	members	5.36259
CHARAFE_BREAST_CANCER_BASAL_VS_MESENCHYMAL_DN	49	Chemical and Genetic Perturbations	ICA	members	2.89082
DOANE_BREAST_CANCER_CLASSES_UP	68	Chemical and Genetic Perturbations	ICA	members	2.640035
DOANE_BREAST_CANCER_CLASSES_DN	34	Chemical and Genetic Perturbations	ICA	members	1.87008
DOANE_RESPONSE_TO_ANDROGEN_UP	176	Chemical and Genetic Perturbations	ICA	members	1.47783
DOANE_RESPONSE_TO_ANDROGEN_DN	236	Chemical and Genetic Perturbations	ICA	members	1.36548
DOANE_BREAST_CANCER_ESR1_UP	110	Chemical and Genetic Perturbations	ICA	members	2.947165
DOANE_BREAST_CANCER_ESR1_DN	48	Chemical and Genetic Perturbations	ICA	members	2.40448
WANG_RESPONSE_TO_ANDROGEN_UP	29	Chemical and Genetic Perturbations	ICA	members	1.58016
WANG_RESPONSE_TO_FORSKOLIN_UP	23	Chemical and Genetic Perturbations	ICA	members	1.23959
WANG_RESPONSE_TO_FORSKOLIN_DN	9	Chemical and Genetic Perturbations	ICA	members
TIMOFEEVA_GROWTH_STRESS_VIA_STAT1_DN	16	Chemical and Genetic Perturbations	ICA	members	0.9890275
LAIHO_COLORECTAL_CANCER_SERRATED_UP	110	Chemical and Genetic Perturbations	ICA	members	1.584175
LAIHO_COLORECTAL_CANCER_SERRATED_DN	77	Chemical and Genetic Perturbations	ICA	members	1.55425
BORCZUK_MALIGNANT_MESOTHELIOMA_UP	301	Chemical and Genetic Perturbations	ICA	members	2.68375
BORCZUK_MALIGNANT_MESOTHELIOMA_DN	95	Chemical and Genetic Perturbations	ICA	members	1.3142
ROY_WOUND_BLOOD_VESSEL_UP	49	Chemical and Genetic Perturbations	ICA	members	2.71846
ROY_WOUND_BLOOD_VESSEL_DN	21	Chemical and Genetic Perturbations	ICA	members	3.79287
GRABARCZYK_BCL11B_TARGETS_UP	78	Chemical and Genetic Perturbations	ICA	members	1.51999
GRABARCZYK_BCL11B_TARGETS_DN	55	Chemical and Genetic Perturbations	ICA	members	1.29435
NEWMAN_ERCC6_TARGETS_UP	26	Chemical and Genetic Perturbations	ICA	members	1.326395
NEWMAN_ERCC6_TARGETS_DN	36	Chemical and Genetic Perturbations	ICA	members	2.790875
HORIUCHI_WTAP_TARGETS_UP	294	Chemical and Genetic Perturbations	ICA	members	1.861565
HORIUCHI_WTAP_TARGETS_DN	304	Chemical and Genetic Perturbations	ICA	members	3.28042
GAL_LEUKEMIC_STEM_CELL_UP	131	Chemical and Genetic Perturbations	ICA	members	1.52858
GAL_LEUKEMIC_STEM_CELL_DN	233	Chemical and Genetic Perturbations	ICA	members	1.7808
CHOI_ATL_CHRONIC_VS_ACUTE_DN	18	Chemical and Genetic Perturbations	ICA	members	1.49799
BASAKI_YBX1_TARGETS_UP	287	Chemical and Genetic Perturbations	ICA	members	3.54618
BASAKI_YBX1_TARGETS_DN	368	Chemical and Genetic Perturbations	ICA	members	1.625005
NOJIMA_SFRP2_TARGETS_UP	31	Chemical and Genetic Perturbations	ICA	members	1.31586
NOJIMA_SFRP2_TARGETS_DN	24	Chemical and Genetic Perturbations	ICA	members	1.44403
WIKMAN_ASBESTOS_LUNG_CANCER_UP	17	Chemical and Genetic Perturbations	ICA	members	1.5317
WIKMAN_ASBESTOS_LUNG_CANCER_DN	27	Chemical and Genetic Perturbations	ICA	members	1.96076
RODRIGUES_DCC_TARGETS_UP	5	Chemical and Genetic Perturbations	ICA	members
RODRIGUES_DCC_TARGETS_DN	118	Chemical and Genetic Perturbations	ICA	members	1.29544
RODRIGUES_NTN1_TARGETS_UP	17	Chemical and Genetic Perturbations	ICA	members	1.36174
RODRIGUES_NTN1_TARGETS_DN	155	Chemical and Genetic Perturbations	ICA	members	1.78255
WANG_LMO4_TARGETS_UP	355	Chemical and Genetic Perturbations	ICA	members	1.2563
WANG_LMO4_TARGETS_DN	342	Chemical and Genetic Perturbations	ICA	members	1.504605
WANG_CLIM2_TARGETS_UP	247	Chemical and Genetic Perturbations	ICA	members	1.18086
WANG_CLIM2_TARGETS_DN	181	Chemical and Genetic Perturbations	ICA	members	1.42531
VECCHI_GASTRIC_CANCER_ADVANCED_VS_EARLY_UP	172	Chemical and Genetic Perturbations	ICA	members	3.30636
VECCHI_GASTRIC_CANCER_ADVANCED_VS_EARLY_DN	136	Chemical and Genetic Perturbations	ICA	members	2.21658
VECCHI_GASTRIC_CANCER_EARLY_UP	416	Chemical and Genetic Perturbations	ICA	members	3.6233
VECCHI_GASTRIC_CANCER_EARLY_DN	353	Chemical and Genetic Perturbations	ICA	members	2.89203
BARRIER_COLON_CANCER_RECURRENCE_UP	42	Chemical and Genetic Perturbations	ICA	members	1.31923
BARRIER_COLON_CANCER_RECURRENCE_DN	20	Chemical and Genetic Perturbations	ICA	members	1.080835
SMIRNOV_CIRCULATING_ENDOTHELIOCYTES_IN_CANCER_UP	155	Chemical and Genetic Perturbations	ICA	members	1.90193
SMIRNOV_CIRCULATING_ENDOTHELIOCYTES_IN_CANCER_DN	5	Chemical and Genetic Perturbations	ICA	members
SLEBOS_HEAD_AND_NECK_CANCER_WITH_HPV_UP	84	Chemical and Genetic Perturbations	ICA	members	2.462335
JAEGER_METASTASIS_UP	38	Chemical and Genetic Perturbations	ICA	members	1.80494
JAEGER_METASTASIS_DN	250	Chemical and Genetic Perturbations	ICA	members	4.249045
OSMAN_BLADDER_CANCER_UP	396	Chemical and Genetic Perturbations	ICA	members	2.19577
OSMAN_BLADDER_CANCER_DN	389	Chemical and Genetic Perturbations	ICA	members	2.80631
GINESTIER_BREAST_CANCER_ZNF217_AMPLIFIED_UP	77	Chemical and Genetic Perturbations	ICA	members	1.56545
GINESTIER_BREAST_CANCER_ZNF217_AMPLIFIED_DN	318	Chemical and Genetic Perturbations	ICA	members	2.785455
GINESTIER_BREAST_CANCER_20Q13_AMPLIFICATION_UP	117	Chemical and Genetic Perturbations	ICA	members	1.38127
GINESTIER_BREAST_CANCER_20Q13_AMPLIFICATION_DN	168	Chemical and Genetic Perturbations	ICA	members	2.75024
OSWALD_HEMATOPOIETIC_STEM_CELL_IN_COLLAGEN_GEL_UP	226	Chemical and Genetic Perturbations	ICA	members	1.916895
OSWALD_HEMATOPOIETIC_STEM_CELL_IN_COLLAGEN_GEL_DN	266	Chemical and Genetic Perturbations	ICA	members	1.65259
GARGALOVIC_RESPONSE_TO_OXIDIZED_PHOSPHOLIPIDS_YELLOW_UP	32	Chemical and Genetic Perturbations	ICA	members	1.345455
GARGALOVIC_RESPONSE_TO_OXIDIZED_PHOSPHOLIPIDS_YELLOW_DN	23	Chemical and Genetic Perturbations	ICA	members	1.28108
GARGALOVIC_RESPONSE_TO_OXIDIZED_PHOSPHOLIPIDS_TURQUOISE_UP	79	Chemical and Genetic Perturbations	ICA	members	1.49929
GARGALOVIC_RESPONSE_TO_OXIDIZED_PHOSPHOLIPIDS_TURQUOISE_DN	52	Chemical and Genetic Perturbations	ICA	members	3.113175
GARGALOVIC_RESPONSE_TO_OXIDIZED_PHOSPHOLIPIDS_RED_UP	17	Chemical and Genetic Perturbations	ICA	members	1.85116
GARGALOVIC_RESPONSE_TO_OXIDIZED_PHOSPHOLIPIDS_RED_DN	24	Chemical and Genetic Perturbations	ICA	members	1.686915
GARGALOVIC_RESPONSE_TO_OXIDIZED_PHOSPHOLIPIDS_MAGENTA_UP	28	Chemical and Genetic Perturbations	ICA	members	1.91055
GARGALOVIC_RESPONSE_TO_OXIDIZED_PHOSPHOLIPIDS_MAGENTA_DN	12	Chemical and Genetic Perturbations	ICA	members	2.24992
GARGALOVIC_RESPONSE_TO_OXIDIZED_PHOSPHOLIPIDS_LIGHTYELLOW_UP	11	Chemical and Genetic Perturbations	ICA	members	2.66503
GARGALOVIC_RESPONSE_TO_OXIDIZED_PHOSPHOLIPIDS_LIGHTYELLOW_DN	11	Chemical and Genetic Perturbations	ICA	members	1.48042
GARGALOVIC_RESPONSE_TO_OXIDIZED_PHOSPHOLIPIDS_GREEN_UP	22	Chemical and Genetic Perturbations	ICA	members	1.280785
GARGALOVIC_RESPONSE_TO_OXIDIZED_PHOSPHOLIPIDS_GREEN_DN	25	Chemical and Genetic Perturbations	ICA	members	1.10579
GARGALOVIC_RESPONSE_TO_OXIDIZED_PHOSPHOLIPIDS_BLUE_UP	132	Chemical and Genetic Perturbations	ICA	members	1.52665
GARGALOVIC_RESPONSE_TO_OXIDIZED_PHOSPHOLIPIDS_BLUE_DN	61	Chemical and Genetic Perturbations	ICA	members	1.18081
GARGALOVIC_RESPONSE_TO_OXIDIZED_PHOSPHOLIPIDS_BLACK_UP	35	Chemical and Genetic Perturbations	ICA	members	1.32687
GARGALOVIC_RESPONSE_TO_OXIDIZED_PHOSPHOLIPIDS_BLACK_DN	11	Chemical and Genetic Perturbations	ICA	members	1.14679
GARGALOVIC_RESPONSE_TO_OXIDIZED_PHOSPHOLIPIDS_GREY_UP	17	Chemical and Genetic Perturbations	ICA	members	1.55451
GARGALOVIC_RESPONSE_TO_OXIDIZED_PHOSPHOLIPIDS_GREY_DN	70	Chemical and Genetic Perturbations	ICA	members	1.68293
RUNNE_GENDER_EFFECT_UP	9	Chemical and Genetic Perturbations	ICA	members
TAKEDA_TARGETS_OF_NUP98_HOXA9_FUSION_6HR_UP	84	Chemical and Genetic Perturbations	ICA	members	1.40397
TAKEDA_TARGETS_OF_NUP98_HOXA9_FUSION_6HR_DN	41	Chemical and Genetic Perturbations	ICA	members	1.35667
TAKEDA_TARGETS_OF_NUP98_HOXA9_FUSION_3D_UP	175	Chemical and Genetic Perturbations	ICA	members	1.97583
TAKEDA_TARGETS_OF_NUP98_HOXA9_FUSION_3D_DN	29	Chemical and Genetic Perturbations	ICA	members	2.05491
TAKEDA_TARGETS_OF_NUP98_HOXA9_FUSION_8D_UP	153	Chemical and Genetic Perturbations	ICA	members	1.48482
TAKEDA_TARGETS_OF_NUP98_HOXA9_FUSION_8D_DN	200	Chemical and Genetic Perturbations	ICA	members	2.264255
TAKEDA_TARGETS_OF_NUP98_HOXA9_FUSION_10D_UP	189	Chemical and Genetic Perturbations	ICA	members	1.63128
TAKEDA_TARGETS_OF_NUP98_HOXA9_FUSION_10D_DN	141	Chemical and Genetic Perturbations	ICA	members	1.95843
TAKEDA_TARGETS_OF_NUP98_HOXA9_FUSION_16D_UP	166	Chemical and Genetic Perturbations	ICA	members	1.760885
TAKEDA_TARGETS_OF_NUP98_HOXA9_FUSION_16D_DN	136	Chemical and Genetic Perturbations	ICA	members	1.58941
LOPEZ_MESOTELIOMA_SURVIVAL_TIME_UP	14	Chemical and Genetic Perturbations	ICA	members	6.542895
LOPEZ_MESOTELIOMA_SURVIVAL_TIME_DN	7	Chemical and Genetic Perturbations	ICA	members
BOGNI_TREATMENT_RELATED_MYELOID_LEUKEMIA_UP	28	Chemical and Genetic Perturbations	ICA	members	1.069065
BOGNI_TREATMENT_RELATED_MYELOID_LEUKEMIA_DN	32	Chemical and Genetic Perturbations	ICA	members	1.30863
BILBAN_B_CLL_LPL_UP	62	Chemical and Genetic Perturbations	ICA	members	1.06198
BILBAN_B_CLL_LPL_DN	38	Chemical and Genetic Perturbations	ICA	members	2.481585
HOEBEKE_LYMPHOID_STEM_CELL_UP	90	Chemical and Genetic Perturbations	ICA	members	2.140615
HOEBEKE_LYMPHOID_STEM_CELL_DN	84	Chemical and Genetic Perturbations	ICA	members	1.236505
PEPPER_CHRONIC_LYMPHOCYTIC_LEUKEMIA_UP	32	Chemical and Genetic Perturbations	ICA	members	1.24319
PEPPER_CHRONIC_LYMPHOCYTIC_LEUKEMIA_DN	21	Chemical and Genetic Perturbations	ICA	members	1.46211
AKL_HTLV1_INFECTION_UP	27	Chemical and Genetic Perturbations	ICA	members	1.48291
AKL_HTLV1_INFECTION_DN	67	Chemical and Genetic Perturbations	ICA	members	1.54992
RHEIN_ALL_GLUCOCORTICOID_THERAPY_UP	75	Chemical and Genetic Perturbations	ICA	members	2.32119
RHEIN_ALL_GLUCOCORTICOID_THERAPY_DN	355	Chemical and Genetic Perturbations	ICA	members	2.88294
MULLIGHAN_NPM1_MUTATED_SIGNATURE_1_UP	264	Chemical and Genetic Perturbations	ICA	members	1.17139
MULLIGHAN_NPM1_MUTATED_SIGNATURE_1_DN	124	Chemical and Genetic Perturbations	ICA	members	1.434385
MULLIGHAN_NPM1_MUTATED_SIGNATURE_2_UP	132	Chemical and Genetic Perturbations	ICA	members	1.26941
MULLIGHAN_NPM1_MUTATED_SIGNATURE_2_DN	76	Chemical and Genetic Perturbations	ICA	members	1.26448
MULLIGHAN_MLL_SIGNATURE_1_UP	367	Chemical and Genetic Perturbations	ICA	members	2.78735
MULLIGHAN_MLL_SIGNATURE_1_DN	231	Chemical and Genetic Perturbations	ICA	members	1.3926
MULLIGHAN_MLL_SIGNATURE_2_UP	405	Chemical and Genetic Perturbations	ICA	members	2.75884
MULLIGHAN_MLL_SIGNATURE_2_DN	270	Chemical and Genetic Perturbations	ICA	members	1.218835
MULLIGHAN_NPM1_SIGNATURE_3_UP	329	Chemical and Genetic Perturbations	ICA	members	1.2454
MULLIGHAN_NPM1_SIGNATURE_3_DN	160	Chemical and Genetic Perturbations	ICA	members	1.471315
TONKS_TARGETS_OF_RUNX1_RUNX1T1_FUSION_SUSTAINED_IN_GRANULOCYTE_UP	15	Chemical and Genetic Perturbations	ICA	members	1.61731
TONKS_TARGETS_OF_RUNX1_RUNX1T1_FUSION_SUSTAINED_IN_GRANULOCYTE_DN	7	Chemical and Genetic Perturbations	ICA	members
TONKS_TARGETS_OF_RUNX1_RUNX1T1_FUSION_HSC_UP	184	Chemical and Genetic Perturbations	ICA	members	1.649805
TONKS_TARGETS_OF_RUNX1_RUNX1T1_FUSION_HSC_DN	182	Chemical and Genetic Perturbations	ICA	members	2.5091
TONKS_TARGETS_OF_RUNX1_RUNX1T1_FUSION_GRANULOCYTE_UP	53	Chemical and Genetic Perturbations	ICA	members	1.53127
TONKS_TARGETS_OF_RUNX1_RUNX1T1_FUSION_GRANULOCYTE_DN	16	Chemical and Genetic Perturbations	ICA	members	2.942275
TONKS_TARGETS_OF_RUNX1_RUNX1T1_FUSION_MONOCYTE_UP	197	Chemical and Genetic Perturbations	ICA	members	1.5805
TONKS_TARGETS_OF_RUNX1_RUNX1T1_FUSION_MONOCYTE_DN	53	Chemical and Genetic Perturbations	ICA	members	2.75318
TONKS_TARGETS_OF_RUNX1_RUNX1T1_FUSION_ERYTHROCYTE_UP	154	Chemical and Genetic Perturbations	ICA	members	1.650715
TONKS_TARGETS_OF_RUNX1_RUNX1T1_FUSION_ERYTHROCYTE_DN	16	Chemical and Genetic Perturbations	ICA	members	1.059935
TONKS_TARGETS_OF_RUNX1_RUNX1T1_FUSION_SUSTAINED_IN_MONOCYTE_UP	20	Chemical and Genetic Perturbations	ICA	members	1.848175
TONKS_TARGETS_OF_RUNX1_RUNX1T1_FUSION_SUSTAINED_IN_MONOCYTE_DN	8	Chemical and Genetic Perturbations	ICA	members
TONKS_TARGETS_OF_RUNX1_RUNX1T1_FUSION_SUSTAINDED_IN_ERYTHROCYTE_UP	43	Chemical and Genetic Perturbations	ICA	members	1.8029
LOPEZ_MESOTHELIOMA_SURVIVAL_WORST_VS_BEST_UP	14	Chemical and Genetic Perturbations	ICA	members	2.09325
LOPEZ_MESOTHELIOMA_SURVIVAL_WORST_VS_BEST_DN	7	Chemical and Genetic Perturbations	ICA	members
PAPASPYRIDONOS_UNSTABLE_ATEROSCLEROTIC_PLAQUE_UP	51	Chemical and Genetic Perturbations	ICA	members	2.86381
PAPASPYRIDONOS_UNSTABLE_ATEROSCLEROTIC_PLAQUE_DN	43	Chemical and Genetic Perturbations	ICA	members	3.32674
DITTMER_PTHLH_TARGETS_UP	111	Chemical and Genetic Perturbations	ICA	members	1.47975
DITTMER_PTHLH_TARGETS_DN	73	Chemical and Genetic Perturbations	ICA	members	1.19726
UDAYAKUMAR_MED1_TARGETS_UP	131	Chemical and Genetic Perturbations	ICA	members	1.8097
UDAYAKUMAR_MED1_TARGETS_DN	235	Chemical and Genetic Perturbations	ICA	members	1.48686
ODONNELL_TFRC_TARGETS_UP	417	Chemical and Genetic Perturbations	ICA	members	2.26073
ODONNELL_TFRC_TARGETS_DN	134	Chemical and Genetic Perturbations	ICA	members	3.68261
ODONNELL_TARGETS_OF_MYC_AND_TFRC_UP	81	Chemical and Genetic Perturbations	ICA	members	3.27636
ODONNELL_TARGETS_OF_MYC_AND_TFRC_DN	45	Chemical and Genetic Perturbations	ICA	members	9.51344
SENESE_HDAC1_TARGETS_UP	447	Chemical and Genetic Perturbations	ICA	members	1.50247
SENESE_HDAC1_TARGETS_DN	249	Chemical and Genetic Perturbations	ICA	members	2.15755
SENESE_HDAC1_AND_HDAC2_TARGETS_UP	234	Chemical and Genetic Perturbations	ICA	members	1.556505
SENESE_HDAC1_AND_HDAC2_TARGETS_DN	227	Chemical and Genetic Perturbations	ICA	members	2.37932
SENESE_HDAC2_TARGETS_UP	114	Chemical and Genetic Perturbations	ICA	members	1.261795
SENESE_HDAC2_TARGETS_DN	130	Chemical and Genetic Perturbations	ICA	members	2.35422
SENESE_HDAC3_TARGETS_UP	489	Chemical and Genetic Perturbations	ICA	members	1.5262
SENESE_HDAC3_TARGETS_DN	516	Chemical and Genetic Perturbations	ICA	members
LEE_NEURAL_CREST_STEM_CELL_UP	144	Chemical and Genetic Perturbations	ICA	members	2.246195
LEE_NEURAL_CREST_STEM_CELL_DN	118	Chemical and Genetic Perturbations	ICA	members	1.80674
HUMMEL_BURKITTS_LYMPHOMA_UP	43	Chemical and Genetic Perturbations	ICA	members	1.28563
HUMMEL_BURKITTS_LYMPHOMA_DN	15	Chemical and Genetic Perturbations	ICA	members	3.07061
TIEN_INTESTINE_PROBIOTICS_2HR_UP	25	Chemical and Genetic Perturbations	ICA	members	1.13983
TIEN_INTESTINE_PROBIOTICS_2HR_DN	87	Chemical and Genetic Perturbations	ICA	members	1.40681
TIEN_INTESTINE_PROBIOTICS_6HR_UP	52	Chemical and Genetic Perturbations	ICA	members	1.53539
TIEN_INTESTINE_PROBIOTICS_6HR_DN	162	Chemical and Genetic Perturbations	ICA	members	1.325735
TIEN_INTESTINE_PROBIOTICS_24HR_UP	551	Chemical and Genetic Perturbations	ICA	members
TIEN_INTESTINE_PROBIOTICS_24HR_DN	207	Chemical and Genetic Perturbations	ICA	members	1.52355
ZHOU_INFLAMMATORY_RESPONSE_FIMA_UP	516	Chemical and Genetic Perturbations	ICA	members
ZHOU_INFLAMMATORY_RESPONSE_FIMA_DN	277	Chemical and Genetic Perturbations	ICA	members	1.74749
ZHOU_INFLAMMATORY_RESPONSE_LPS_UP	410	Chemical and Genetic Perturbations	ICA	members	1.84967
KINSEY_TARGETS_OF_EWSR1_FLII_FUSION_UP	1256	Chemical and Genetic Perturbations	ICA	members
KINSEY_TARGETS_OF_EWSR1_FLII_FUSION_DN	319	Chemical and Genetic Perturbations	ICA	members	2.21516
SABATES_COLORECTAL_ADENOMA_SIZE_UP	22	Chemical and Genetic Perturbations	ICA	members	1.039825
SABATES_COLORECTAL_ADENOMA_SIZE_DN	14	Chemical and Genetic Perturbations	ICA	members	1.4498
SABATES_COLORECTAL_ADENOMA_UP	138	Chemical and Genetic Perturbations	ICA	members	2.113005
SABATES_COLORECTAL_ADENOMA_DN	284	Chemical and Genetic Perturbations	ICA	members	2.915035
SCIBETTA_KDM5B_TARGETS_UP	19	Chemical and Genetic Perturbations	ICA	members	1.12225
SCIBETTA_KDM5B_TARGETS_DN	80	Chemical and Genetic Perturbations	ICA	members	1.496695
NAGASHIMA_NRG1_SIGNALING_UP	173	Chemical and Genetic Perturbations	ICA	members	1.64144
NAGASHIMA_NRG1_SIGNALING_DN	53	Chemical and Genetic Perturbations	ICA	members	1.23301
NAGASHIMA_EGF_SIGNALING_UP	57	Chemical and Genetic Perturbations	ICA	members	2.24972
KIM_WT1_TARGETS_UP	214	Chemical and Genetic Perturbations	ICA	members	1.789685
KIM_WT1_TARGETS_DN	451	Chemical and Genetic Perturbations	ICA	members	2.07602
KIM_WT1_TARGETS_8HR_UP	161	Chemical and Genetic Perturbations	ICA	members	1.63054
KIM_WT1_TARGETS_8HR_DN	123	Chemical and Genetic Perturbations	ICA	members	1.23861
KIM_WT1_TARGETS_12HR_UP	159	Chemical and Genetic Perturbations	ICA	members	1.96677
KIM_WT1_TARGETS_12HR_DN	207	Chemical and Genetic Perturbations	ICA	members	1.39861
ELVIDGE_HYPOXIA_UP	167	Chemical and Genetic Perturbations	ICA	members	1.73176
ELVIDGE_HYPOXIA_DN	143	Chemical and Genetic Perturbations	ICA	members	2.15469
ELVIDGE_HYPOXIA_BY_DMOG_UP	127	Chemical and Genetic Perturbations	ICA	members	1.79738
ELVIDGE_HYPOXIA_BY_DMOG_DN	58	Chemical and Genetic Perturbations	ICA	members	1.625715
ELVIDGE_HIF1A_TARGETS_UP	67	Chemical and Genetic Perturbations	ICA	members	1.95821
ELVIDGE_HIF1A_TARGETS_DN	88	Chemical and Genetic Perturbations	ICA	members	1.71125
ELVIDGE_HIF2A_TARGETS_UP	6	Chemical and Genetic Perturbations	ICA	members
ELVIDGE_HIF1A_AND_HIF2A_TARGETS_UP	41	Chemical and Genetic Perturbations	ICA	members	2.09393
ELVIDGE_HIF1A_AND_HIF2A_TARGETS_DN	100	Chemical and Genetic Perturbations	ICA	members	1.872105
JAATINEN_HEMATOPOIETIC_STEM_CELL_UP	305	Chemical and Genetic Perturbations	ICA	members	1.74843
JAATINEN_HEMATOPOIETIC_STEM_CELL_DN	221	Chemical and Genetic Perturbations	ICA	members	5.48382
MOROSETTI_FACIOSCAPULOHUMERAL_MUSCULAR_DISTROPHY_UP	20	Chemical and Genetic Perturbations	ICA	members	2.962035
MOROSETTI_FACIOSCAPULOHUMERAL_MUSCULAR_DISTROPHY_DN	12	Chemical and Genetic Perturbations	ICA	members	1.60896
GRAHAM_CML_QUIESCENT_VS_CML_DIVIDING_UP	22	Chemical and Genetic Perturbations	ICA	members	2.397815
GRAHAM_CML_QUIESCENT_VS_CML_DIVIDING_DN	11	Chemical and Genetic Perturbations	ICA	members	1.30726
GRAHAM_CML_QUIESCENT_VS_NORMAL_QUIESCENT_UP	85	Chemical and Genetic Perturbations	ICA	members	1.49298
GRAHAM_CML_QUIESCENT_VS_NORMAL_QUIESCENT_DN	45	Chemical and Genetic Perturbations	ICA	members	1.51483
GRAHAM_CML_QUIESCENT_VS_NORMAL_DIVIDING_UP	53	Chemical and Genetic Perturbations	ICA	members	1.99401
GRAHAM_CML_QUIESCENT_VS_NORMAL_DIVIDING_DN	11	Chemical and Genetic Perturbations	ICA	members	2.40713
GRAHAM_CML_DIVIDING_VS_NORMAL_DIVIDING_UP	13	Chemical and Genetic Perturbations	ICA	members	1.90313
GRAHAM_CML_DIVIDING_VS_NORMAL_DIVIDING_DN	10	Chemical and Genetic Perturbations	ICA	members	1.210435
GRAHAM_CML_DIVIDING_VS_NORMAL_QUIESCENT_UP	179	Chemical and Genetic Perturbations	ICA	members	6.08752
GRAHAM_CML_DIVIDING_VS_NORMAL_QUIESCENT_DN	93	Chemical and Genetic Perturbations	ICA	members	1.91077
GRAHAM_NORMAL_QUIESCENT_VS_NORMAL_DIVIDING_UP	65	Chemical and Genetic Perturbations	ICA	members	1.73776
GRAHAM_NORMAL_QUIESCENT_VS_NORMAL_DIVIDING_DN	87	Chemical and Genetic Perturbations	ICA	members	13.3585
BIDUS_METASTASIS_UP	211	Chemical and Genetic Perturbations	ICA	members	2.91433
BIDUS_METASTASIS_DN	156	Chemical and Genetic Perturbations	ICA	members	1.72047
WAMUNYOKOLI_OVARIAN_CANCER_LMP_UP	261	Chemical and Genetic Perturbations	ICA	members	1.9313
WAMUNYOKOLI_OVARIAN_CANCER_LMP_DN	193	Chemical and Genetic Perturbations	ICA	members	2.11542
WAMUNYOKOLI_OVARIAN_CANCER_GRADES_1_2_UP	134	Chemical and Genetic Perturbations	ICA	members	2.367405
WAMUNYOKOLI_OVARIAN_CANCER_GRADES_1_2_DN	63	Chemical and Genetic Perturbations	ICA	members	2.07915
MAYBURD_RESPONSE_TO_L663536_UP	29	Chemical and Genetic Perturbations	ICA	members	1.10885
MAYBURD_RESPONSE_TO_L663536_DN	53	Chemical and Genetic Perturbations	ICA	members	1.64063
WATANABE_ULCERATIVE_COLITIS_WITH_CANCER_UP	18	Chemical and Genetic Perturbations	ICA	members	2.6147
WATANABE_ULCERATIVE_COLITIS_WITH_CANCER_DN	14	Chemical and Genetic Perturbations	ICA	members	4.326305
DODD_NASOPHARYNGEAL_CARCINOMA_UP	1723	Chemical and Genetic Perturbations	ICA	members
DODD_NASOPHARYNGEAL_CARCINOMA_DN	1338	Chemical and Genetic Perturbations	ICA	members
RODRIGUES_THYROID_CARCINOMA_POORLY_DIFFERENTIATED_UP	618	Chemical and Genetic Perturbations	ICA	members
RODRIGUES_THYROID_CARCINOMA_POORLY_DIFFERENTIATED_DN	757	Chemical and Genetic Perturbations	ICA	members
RODRIGUES_THYROID_CARCINOMA_ANAPLASTIC_UP	699	Chemical and Genetic Perturbations	ICA	members
RODRIGUES_THYROID_CARCINOMA_ANAPLASTIC_DN	508	Chemical and Genetic Perturbations	ICA	members
RODRIGUES_THYROID_CARCINOMA_UP	15	Chemical and Genetic Perturbations	ICA	members	1.16958
RODRIGUES_THYROID_CARCINOMA_DN	75	Chemical and Genetic Perturbations	ICA	members	1.51761
GOZGIT_ESR1_TARGETS_UP	143	Chemical and Genetic Perturbations	ICA	members	1.51364
GOZGIT_ESR1_TARGETS_DN	742	Chemical and Genetic Perturbations	ICA	members
HAHTOLA_SEZARY_SYNDROM_UP	96	Chemical and Genetic Perturbations	ICA	members	1.63897
HAHTOLA_SEZARY_SYNDROM_DN	38	Chemical and Genetic Perturbations	ICA	members	2.772875
HAHTOLA_MYCOSIS_FUNGOIDES_SKIN_UP	175	Chemical and Genetic Perturbations	ICA	members	1.3667
HAHTOLA_MYCOSIS_FUNGOIDES_SKIN_DN	27	Chemical and Genetic Perturbations	ICA	members	1.23739
HAHTOLA_MYCOSIS_FUNGOIDES_CD4_UP	62	Chemical and Genetic Perturbations	ICA	members	2.3686
HAHTOLA_MYCOSIS_FUNGOIDES_CD4_DN	114	Chemical and Genetic Perturbations	ICA	members	1.835735
HAHTOLA_MYCOSIS_FUNGOIDES_UP	18	Chemical and Genetic Perturbations	ICA	members	1.287995
HAHTOLA_MYCOSIS_FUNGOIDES_DN	14	Chemical and Genetic Perturbations	ICA	members	2.536885
PROVENZANI_METASTASIS_UP	189	Chemical and Genetic Perturbations	ICA	members	1.27662
PROVENZANI_METASTASIS_DN	135	Chemical and Genetic Perturbations	ICA	members	1.85533
PACHER_TARGETS_OF_IGF1_AND_IGF2_UP	35	Chemical and Genetic Perturbations	ICA	members	1.28882
LIU_CDX2_TARGETS_UP	35	Chemical and Genetic Perturbations	ICA	members	1.67235
LIU_CDX2_TARGETS_DN	8	Chemical and Genetic Perturbations	ICA	members
COLDREN_GEFITINIB_RESISTANCE_UP	85	Chemical and Genetic Perturbations	ICA	members	1.62672
COLDREN_GEFITINIB_RESISTANCE_DN	224	Chemical and Genetic Perturbations	ICA	members	4.030815
KOKKINAKIS_METHIONINE_DEPRIVATION_48HR_UP	126	Chemical and Genetic Perturbations	ICA	members	1.51157
KOKKINAKIS_METHIONINE_DEPRIVATION_48HR_DN	63	Chemical and Genetic Perturbations	ICA	members	1.17628
KOKKINAKIS_METHIONINE_DEPRIVATION_96HR_UP	114	Chemical and Genetic Perturbations	ICA	members	1.621945
KOKKINAKIS_METHIONINE_DEPRIVATION_96HR_DN	75	Chemical and Genetic Perturbations	ICA	members	1.54462
PASTURAL_RIZ1_TARGETS_UP	10	Chemical and Genetic Perturbations	ICA	members	1.121185
PASTURAL_RIZ1_TARGETS_DN	5	Chemical and Genetic Perturbations	ICA	members
CHOW_RASSF1_TARGETS_UP	27	Chemical and Genetic Perturbations	ICA	members	1.73101
[truncated: 137,237 more rows]
