# Supplementary material for: Improving gene function predictions using independent transcriptional components
Source: Nat Commun. 2021 Mar 5;12:1464. doi: 10.1038/s41467-021-21671-w (PMC7935959; doi:10.1038/s41467-021-21671-w)
Supplement: Supplementary file 5 — Supplementary Data 2 [file 41467_2021_21671_MOESM5_ESM.csv]

gene_set_name	multifunctionality_score_correlation	gene_set_db	method
HALLMARK_TNFA_SIGNALING_VIA_NFKB	0.19400123652156	Hallmark Gene Sets	PCA
HALLMARK_HYPOXIA	0.180994885867485	Hallmark Gene Sets	PCA
HALLMARK_CHOLESTEROL_HOMEOSTASIS	0.150622531402973	Hallmark Gene Sets	PCA
HALLMARK_MITOTIC_SPINDLE	0.0357482288205645	Hallmark Gene Sets	PCA
HALLMARK_WNT_BETA_CATENIN_SIGNALING	0.0847951392366762	Hallmark Gene Sets	PCA
HALLMARK_TGF_BETA_SIGNALING	0.118551035983196	Hallmark Gene Sets	PCA
HALLMARK_IL6_JAK_STAT3_SIGNALING	0.159814900912833	Hallmark Gene Sets	PCA
HALLMARK_DNA_REPAIR	0.0485685532478756	Hallmark Gene Sets	PCA
HALLMARK_G2M_CHECKPOINT	0.0698896151322552	Hallmark Gene Sets	PCA
HALLMARK_APOPTOSIS	0.205535742708664	Hallmark Gene Sets	PCA
HALLMARK_NOTCH_SIGNALING	0.082066966534701	Hallmark Gene Sets	PCA
HALLMARK_ADIPOGENESIS	0.117775866842965	Hallmark Gene Sets	PCA
HALLMARK_ESTROGEN_RESPONSE_EARLY	0.132811507276735	Hallmark Gene Sets	PCA
HALLMARK_ESTROGEN_RESPONSE_LATE	0.130025085328439	Hallmark Gene Sets	PCA
HALLMARK_ANDROGEN_RESPONSE	0.152412284937898	Hallmark Gene Sets	PCA
HALLMARK_MYOGENESIS	0.0866994611491537	Hallmark Gene Sets	PCA
HALLMARK_PROTEIN_SECRETION	0.0459972053963143	Hallmark Gene Sets	PCA
HALLMARK_INTERFERON_ALPHA_RESPONSE	0.135173525935732	Hallmark Gene Sets	PCA
HALLMARK_INTERFERON_GAMMA_RESPONSE	0.153777635467558	Hallmark Gene Sets	PCA
HALLMARK_APICAL_JUNCTION	0.0585428625382257	Hallmark Gene Sets	PCA
HALLMARK_APICAL_SURFACE	0.0918423447744699	Hallmark Gene Sets	PCA
HALLMARK_HEDGEHOG_SIGNALING	0.120141529494271	Hallmark Gene Sets	PCA
HALLMARK_COMPLEMENT	0.137275087368257	Hallmark Gene Sets	PCA
HALLMARK_UNFOLDED_PROTEIN_RESPONSE	0.122514203832844	Hallmark Gene Sets	PCA
HALLMARK_PI3K_AKT_MTOR_SIGNALING	0.055729656276837	Hallmark Gene Sets	PCA
HALLMARK_MTORC1_SIGNALING	0.156884135983269	Hallmark Gene Sets	PCA
HALLMARK_E2F_TARGETS	0.05826713811349	Hallmark Gene Sets	PCA
HALLMARK_MYC_TARGETS_V1	0.0645136091783093	Hallmark Gene Sets	PCA
HALLMARK_MYC_TARGETS_V2	0.0638572926460323	Hallmark Gene Sets	PCA
HALLMARK_EPITHELIAL_MESENCHYMAL_TRANSITION	0.135376465313975	Hallmark Gene Sets	PCA
HALLMARK_INFLAMMATORY_RESPONSE	0.161853606940934	Hallmark Gene Sets	PCA
HALLMARK_XENOBIOTIC_METABOLISM	0.104330998083436	Hallmark Gene Sets	PCA
HALLMARK_FATTY_ACID_METABOLISM	0.110854484551735	Hallmark Gene Sets	PCA
HALLMARK_OXIDATIVE_PHOSPHORYLATION	0.0475196012280488	Hallmark Gene Sets	PCA
HALLMARK_GLYCOLYSIS	0.148761772588714	Hallmark Gene Sets	PCA
HALLMARK_REACTIVE_OXIGEN_SPECIES_PATHWAY	0.0961604316314177	Hallmark Gene Sets	PCA
HALLMARK_P53_PATHWAY	0.127690645713049	Hallmark Gene Sets	PCA
HALLMARK_UV_RESPONSE_UP	0.15282787418039	Hallmark Gene Sets	PCA
HALLMARK_UV_RESPONSE_DN	0.116166964043516	Hallmark Gene Sets	PCA
HALLMARK_ANGIOGENESIS	0.14409225817617	Hallmark Gene Sets	PCA
HALLMARK_HEME_METABOLISM	0.0546486116378125	Hallmark Gene Sets	PCA
HALLMARK_COAGULATION	0.090819141082776	Hallmark Gene Sets	PCA
HALLMARK_IL2_STAT5_SIGNALING	0.170714216800264	Hallmark Gene Sets	PCA
HALLMARK_BILE_ACID_METABOLISM	0.0687473198819352	Hallmark Gene Sets	PCA
HALLMARK_PEROXISOME	0.0865018263239056	Hallmark Gene Sets	PCA
HALLMARK_ALLOGRAFT_REJECTION	0.0899310065857069	Hallmark Gene Sets	PCA
HALLMARK_SPERMATOGENESIS	0.0406971488551792	Hallmark Gene Sets	PCA
HALLMARK_KRAS_SIGNALING_UP	0.140677252784448	Hallmark Gene Sets	PCA
HALLMARK_KRAS_SIGNALING_DN	0.0290729467006262	Hallmark Gene Sets	PCA
HALLMARK_PANCREAS_BETA_CELLS	0.0486711006265702	Hallmark Gene Sets	PCA
MORF_ATRX	0.0275391143693359	Cancer Gene Neighborhoods	PCA
MORF_ATOX1	0.0996933762759459	Cancer Gene Neighborhoods	PCA
MORF_BCL2	0.0300766071642778	Cancer Gene Neighborhoods	PCA
MORF_BNIP1	0.0546802801394699	Cancer Gene Neighborhoods	PCA
MORF_BAG5	0.154698092516057	Cancer Gene Neighborhoods	PCA
MORF_BCL2L11	0.045673127825057	Cancer Gene Neighborhoods	PCA
MORF_BECN1	0.126449077204293	Cancer Gene Neighborhoods	PCA
MORF_BRCA1	0.0374017887460607	Cancer Gene Neighborhoods	PCA
MORF_BUB1	0.233669671711787	Cancer Gene Neighborhoods	PCA
MORF_BUB3	0.274868102245411	Cancer Gene Neighborhoods	PCA
MORF_CTBP1	0.231952442694292	Cancer Gene Neighborhoods	PCA
MORF_CCNF	0.171140730086847	Cancer Gene Neighborhoods	PCA
MORF_CCNI	0.227645871517178	Cancer Gene Neighborhoods	PCA
MORF_DNMT1	0.280530994728256	Cancer Gene Neighborhoods	PCA
MORF_ERCC2	0.0312956859073288	Cancer Gene Neighborhoods	PCA
MORF_ESPL1	0.275360982284693	Cancer Gene Neighborhoods	PCA
MORF_FDXR	0.0478267667444346	Cancer Gene Neighborhoods	PCA
MORF_FEN1	0.242687701230987	Cancer Gene Neighborhoods	PCA
MORF_GPX4	0.11835816330249	Cancer Gene Neighborhoods	PCA
MORF_HAT1	0.261831767982121	Cancer Gene Neighborhoods	PCA
MORF_HDAC1	0.257491920515895	Cancer Gene Neighborhoods	PCA
MORF_HDAC2	0.23828070750567	Cancer Gene Neighborhoods	PCA
MORF_MDM2	0.0710598594360523	Cancer Gene Neighborhoods	PCA
MORF_MT4	0.0224315854078069	Cancer Gene Neighborhoods	PCA
MORF_MSH2	0.2249727667542	Cancer Gene Neighborhoods	PCA
MORF_MSH3	0.0552385288407181	Cancer Gene Neighborhoods	PCA
MORF_NF1	0.0551429800297107	Cancer Gene Neighborhoods	PCA
MORF_PRDX3	0.204255793604058	Cancer Gene Neighborhoods	PCA
MORF_PCNA	0.273905520238044	Cancer Gene Neighborhoods	PCA
MORF_PSMC1	0.161146168332926	Cancer Gene Neighborhoods	PCA
MORF_PSMC2	0.132520196135419	Cancer Gene Neighborhoods	PCA
MORF_PSMF1	0.0712926321850716	Cancer Gene Neighborhoods	PCA
MORF_PRKDC	0.248143074877017	Cancer Gene Neighborhoods	PCA
MORF_RAD21	0.227058436419908	Cancer Gene Neighborhoods	PCA
MORF_RAD23A	0.250658189647488	Cancer Gene Neighborhoods	PCA
MORF_RAD23B	0.151035522011914	Cancer Gene Neighborhoods	PCA
MORF_RAD51L3	0.0930343438050582	Cancer Gene Neighborhoods	PCA
MORF_RAD54L	0.199213685688006	Cancer Gene Neighborhoods	PCA
MORF_RFC1	0.101513025553199	Cancer Gene Neighborhoods	PCA
MORF_RFC4	0.270417006306321	Cancer Gene Neighborhoods	PCA
MORF_RFC5	0.0964296170251349	Cancer Gene Neighborhoods	PCA
MORF_RPA1	0.212039044093118	Cancer Gene Neighborhoods	PCA
MORF_RPA2	0.208192105391246	Cancer Gene Neighborhoods	PCA
MORF_RRM1	0.284046586720226	Cancer Gene Neighborhoods	PCA
MORF_STK17A	0.0695659840961538	Cancer Gene Neighborhoods	PCA
MORF_SMC1L1	0.254223718786548	Cancer Gene Neighborhoods	PCA
MORF_SP3	0.15600368591488	Cancer Gene Neighborhoods	PCA
MORF_SOD1	0.2256936495675	Cancer Gene Neighborhoods	PCA
MORF_TERF1	0.198783140886838	Cancer Gene Neighborhoods	PCA
MORF_TERF2IP	0.151323600677835	Cancer Gene Neighborhoods	PCA
MORF_TFDP2	0.0470533345750911	Cancer Gene Neighborhoods	PCA
MORF_UNG	0.217322634523154	Cancer Gene Neighborhoods	PCA
MORF_MYC	0.0378245736479375	Cancer Gene Neighborhoods	PCA
MORF_XPC	0.0978911877567144	Cancer Gene Neighborhoods	PCA
MORF_XRCC5	0.258675452519913	Cancer Gene Neighborhoods	PCA
MORF_AATF	0.214836575469031	Cancer Gene Neighborhoods	PCA
MORF_ACP1	0.252664944322994	Cancer Gene Neighborhoods	PCA
MORF_ACTG1	0.205899312926575	Cancer Gene Neighborhoods	PCA
MORF_ANP32B	0.273525015469841	Cancer Gene Neighborhoods	PCA
MORF_AP2M1	0.194159600305208	Cancer Gene Neighborhoods	PCA
MORF_AP3D1	0.195369248029197	Cancer Gene Neighborhoods	PCA
MORF_ARAF1	0.052396434596488	Cancer Gene Neighborhoods	PCA
MORF_ARL3	0.0877086446833096	Cancer Gene Neighborhoods	PCA
MORF_ATF2	0.0792802842104392	Cancer Gene Neighborhoods	PCA
MORF_BMI1	0.163408789797819	Cancer Gene Neighborhoods	PCA
MORF_BMPR2	0.0288827884979112	Cancer Gene Neighborhoods	PCA
MORF_BUB1B	0.227362849465153	Cancer Gene Neighborhoods	PCA
MORF_CAMK4	0.0662331779251079	Cancer Gene Neighborhoods	PCA
MORF_CASP10	0.0826833240231507	Cancer Gene Neighborhoods	PCA
MORF_CASP2	0.0234128897036259	Cancer Gene Neighborhoods	PCA
MORF_CD8A	0.0459498298901393	Cancer Gene Neighborhoods	PCA
MORF_CDC10	0.204776085868962	Cancer Gene Neighborhoods	PCA
MORF_CDC16	0.185583472214404	Cancer Gene Neighborhoods	PCA
MORF_CDC2L5	0.0272288738082047	Cancer Gene Neighborhoods	PCA
MORF_CDH4	0.0842848739640159	Cancer Gene Neighborhoods	PCA
MORF_CDK2	0.247754897683382	Cancer Gene Neighborhoods	PCA
MORF_CNTN1	0.0404238677045211	Cancer Gene Neighborhoods	PCA
MORF_CSNK1D	0.0466777005415785	Cancer Gene Neighborhoods	PCA
MORF_CSNK2B	0.235818163537367	Cancer Gene Neighborhoods	PCA
MORF_CTSB	0.0698357154899938	Cancer Gene Neighborhoods	PCA
MORF_CUL1	0.197889985221328	Cancer Gene Neighborhoods	PCA
MORF_DAP	0.138066561906958	Cancer Gene Neighborhoods	PCA
MORF_DAP3	0.21353318168065	Cancer Gene Neighborhoods	PCA
MORF_DCC	0.0490490803721931	Cancer Gene Neighborhoods	PCA
MORF_DDB1	0.166799858036851	Cancer Gene Neighborhoods	PCA
MORF_DDX11	0.0543669045124813	Cancer Gene Neighborhoods	PCA
MORF_DEAF1	0.171195322294399	Cancer Gene Neighborhoods	PCA
MORF_DEK	0.266840036328058	Cancer Gene Neighborhoods	PCA
MORF_DMPK	0.0654220379954947	Cancer Gene Neighborhoods	PCA
MORF_EI24	0.208176134335602	Cancer Gene Neighborhoods	PCA
MORF_EIF3S2	0.234030300616515	Cancer Gene Neighborhoods	PCA
MORF_EIF3S6	0.233834235266833	Cancer Gene Neighborhoods	PCA
MORF_EIF4A2	0.218880650885439	Cancer Gene Neighborhoods	PCA
MORF_EIF4E	0.122057617777285	Cancer Gene Neighborhoods	PCA
MORF_EPHA7	0.0690077639491424	Cancer Gene Neighborhoods	PCA
MORF_ERCC4	0.082519183032502	Cancer Gene Neighborhoods	PCA
MORF_ERH	0.223049852379485	Cancer Gene Neighborhoods	PCA
MORF_ESR1	0.0459371573384944	Cancer Gene Neighborhoods	PCA
MORF_ETV3	0.053363645911311	Cancer Gene Neighborhoods	PCA
MORF_FANCG	0.0903534630671377	Cancer Gene Neighborhoods	PCA
MORF_FBL	0.253547921044015	Cancer Gene Neighborhoods	PCA
MORF_FLT1	0.0291480397373294	Cancer Gene Neighborhoods	PCA
MORF_FOSL1	0.0940589104044445	Cancer Gene Neighborhoods	PCA
MORF_FRK	0.0381783399123119	Cancer Gene Neighborhoods	PCA
MORF_FSHR	0.064071269475537	Cancer Gene Neighborhoods	PCA
MORF_G22P1	0.25279568702638	Cancer Gene Neighborhoods	PCA
MORF_GMPS	0.209377632758932	Cancer Gene Neighborhoods	PCA
MORF_GNB1	0.257065752659552	Cancer Gene Neighborhoods	PCA
MORF_GSPT1	0.179158436075955	Cancer Gene Neighborhoods	PCA
MORF_HEAB	0.0419992569203842	Cancer Gene Neighborhoods	PCA
MORF_IFNA1	0.0664172228532871	Cancer Gene Neighborhoods	PCA
MORF_IKBKG	0.0661004585375412	Cancer Gene Neighborhoods	PCA
MORF_IL13	0.0522916707848705	Cancer Gene Neighborhoods	PCA
MORF_IL16	0.0723300288073261	Cancer Gene Neighborhoods	PCA
MORF_IL4	0.076379165211431	Cancer Gene Neighborhoods	PCA
MORF_IL9	0.0471259109186114	Cancer Gene Neighborhoods	PCA
MORF_ITGA2	0.0460942863824513	Cancer Gene Neighborhoods	PCA
MORF_JAG1	0.0391469241505281	Cancer Gene Neighborhoods	PCA
MORF_JAK3	0.0256785406861014	Cancer Gene Neighborhoods	PCA
MORF_JUND	0.157624274612738	Cancer Gene Neighborhoods	PCA
MORF_KDR	0.0388653679699576	Cancer Gene Neighborhoods	PCA
MORF_LCAT	0.073974743706499	Cancer Gene Neighborhoods	PCA
MORF_LMO1	0.0298482370552452	Cancer Gene Neighborhoods	PCA
MORF_LTK	0.0307788114861611	Cancer Gene Neighborhoods	PCA
MORF_MAGEA8	0.0773045723007969	Cancer Gene Neighborhoods	PCA
MORF_MAGEA9	0.109386756537507	Cancer Gene Neighborhoods	PCA
MORF_MAP2K2	0.200122582797205	Cancer Gene Neighborhoods	PCA
MORF_MAP2K7	0.072706582470671	Cancer Gene Neighborhoods	PCA
MORF_MAP3K14	0.0744910617808617	Cancer Gene Neighborhoods	PCA
MORF_MBD4	0.133463488561957	Cancer Gene Neighborhoods	PCA
MORF_MLLT10	0.0788689819591097	Cancer Gene Neighborhoods	PCA
MORF_MTA1	0.191407028240483	Cancer Gene Neighborhoods	PCA
MORF_MYL3	0.0733693063593222	Cancer Gene Neighborhoods	PCA
MORF_MYST2	0.0798758434541428	Cancer Gene Neighborhoods	PCA
MORF_NME2	0.201336701753327	Cancer Gene Neighborhoods	PCA
MORF_NOS2A	0.0919492108506685	Cancer Gene Neighborhoods	PCA
MORF_NPM1	0.22571293096622	Cancer Gene Neighborhoods	PCA
MORF_ORC1L	0.0823884448832951	Cancer Gene Neighborhoods	PCA
MORF_PAPSS1	0.170069059560266	Cancer Gene Neighborhoods	PCA
MORF_PAX7	0.0688459058205997	Cancer Gene Neighborhoods	PCA
MORF_PDCD1	0.0458229295173259	Cancer Gene Neighborhoods	PCA
MORF_PDPK1	0.0400275063358521	Cancer Gene Neighborhoods	PCA
MORF_PHB	0.1288046124239	Cancer Gene Neighborhoods	PCA
MORF_PML	0.0212224930241857	Cancer Gene Neighborhoods	PCA
MORF_PPP1CA	0.215206397088281	Cancer Gene Neighborhoods	PCA
MORF_PPP1CC	0.259055634825367	Cancer Gene Neighborhoods	PCA
MORF_PPP2CA	0.212163703477262	Cancer Gene Neighborhoods	PCA
MORF_PPP2R4	0.092544011323826	Cancer Gene Neighborhoods	PCA
MORF_PPP2R5B	0.0475147667065401	Cancer Gene Neighborhoods	PCA
MORF_PPP2R5E	0.0519535726330813	Cancer Gene Neighborhoods	PCA
MORF_PPP5C	0.0839428431288858	Cancer Gene Neighborhoods	PCA
MORF_PPP6C	0.105789518655244	Cancer Gene Neighborhoods	PCA
MORF_PRKACA	0.0576182836107961	Cancer Gene Neighborhoods	PCA
MORF_PRKAG1	0.149488395873584	Cancer Gene Neighborhoods	PCA
MORF_PRKAR1A	0.140265683436733	Cancer Gene Neighborhoods	PCA
MORF_PRKCA	0.0757017432003684	Cancer Gene Neighborhoods	PCA
MORF_PTEN	0.0246486609326158	Cancer Gene Neighborhoods	PCA
MORF_PTPN11	0.212726280855467	Cancer Gene Neighborhoods	PCA
MORF_PTPN9	0.0369550407421871	Cancer Gene Neighborhoods	PCA
MORF_PTPRB	0.0772787392520686	Cancer Gene Neighborhoods	PCA
MORF_PTPRR	0.0657821310798214	Cancer Gene Neighborhoods	PCA
MORF_RAB11A	0.0573670353308575	Cancer Gene Neighborhoods	PCA
MORF_RAB1A	0.125192706376079	Cancer Gene Neighborhoods	PCA
MORF_RAB3A	0.0466614485508554	Cancer Gene Neighborhoods	PCA
MORF_RAB5A	0.0711465106602137	Cancer Gene Neighborhoods	PCA
MORF_RAB6A	0.136687637666679	Cancer Gene Neighborhoods	PCA
MORF_RAC1	0.141331984647558	Cancer Gene Neighborhoods	PCA
MORF_RAF1	0.187668791401982	Cancer Gene Neighborhoods	PCA
MORF_RAGE	0.0215857782074165	Cancer Gene Neighborhoods	PCA
MORF_RAN	0.247835781139928	Cancer Gene Neighborhoods	PCA
MORF_RAP1A	0.0329267000500961	Cancer Gene Neighborhoods	PCA
MORF_RBBP8	0.041442081197754	Cancer Gene Neighborhoods	PCA
MORF_RBM8A	0.0267656093788965	Cancer Gene Neighborhoods	PCA
MORF_REV3L	0.0476021418395317	Cancer Gene Neighborhoods	PCA
MORF_RUNX1	0.0460856721221446	Cancer Gene Neighborhoods	PCA
MORF_SART1	0.222613622488546	Cancer Gene Neighborhoods	PCA
MORF_SKP1A	0.212945118111242	Cancer Gene Neighborhoods	PCA
MORF_SNRP70	0.190175104335667	Cancer Gene Neighborhoods	PCA
MORF_SS18	0.0679977957497783	Cancer Gene Neighborhoods	PCA
MORF_SUPT3H	0.0682383957597767	Cancer Gene Neighborhoods	PCA
MORF_THPO	0.0398768778548445	Cancer Gene Neighborhoods	PCA
MORF_THRA	0.0542682912341575	Cancer Gene Neighborhoods	PCA
MORF_TNFRSF25	0.0464949415550913	Cancer Gene Neighborhoods	PCA
MORF_TNFRSF6	0.0583481252344423	Cancer Gene Neighborhoods	PCA
MORF_TPR	0.0712620512393416	Cancer Gene Neighborhoods	PCA
MORF_TPT1	0.157902281731999	Cancer Gene Neighborhoods	PCA
MORF_TTN	0.061129183862803	Cancer Gene Neighborhoods	PCA
MORF_UBE2A	0.0741641570749183	Cancer Gene Neighborhoods	PCA
MORF_UBE2I	0.25296122817851	Cancer Gene Neighborhoods	PCA
MORF_UBE2N	0.239601154878342	Cancer Gene Neighborhoods	PCA
MORF_USP5	0.120355636400774	Cancer Gene Neighborhoods	PCA
MORF_WNT1	0.0878096595652491	Cancer Gene Neighborhoods	PCA
MORF_ZNF10	0.0457802126231348	Cancer Gene Neighborhoods	PCA
GCM_ATM	0.0316520009223247	Cancer Gene Neighborhoods	PCA
GCM_BNIP1	0.0318974458234254	Cancer Gene Neighborhoods	PCA
GCM_BAG5	0.032813555840317	Cancer Gene Neighborhoods	PCA
GCM_BCL2L1	0.0429108540585719	Cancer Gene Neighborhoods	PCA
GCM_BECN1	0.142170027541469	Cancer Gene Neighborhoods	PCA
GCM_ERBB2IP	0.0815179355454357	Cancer Gene Neighborhoods	PCA
GCM_GSTA4	0.0352944562178894	Cancer Gene Neighborhoods	PCA
GCM_HDAC1	0.240255221031759	Cancer Gene Neighborhoods	PCA
GCM_PSME1	0.261229473587856	Cancer Gene Neighborhoods	PCA
GCM_RAD21	0.221009440996405	Cancer Gene Neighborhoods	PCA
GCM_SIRT2	0.0925841801231786	Cancer Gene Neighborhoods	PCA
GCM_TINF2	0.0351920474161869	Cancer Gene Neighborhoods	PCA
GCM_ACTG1	0.253713043441903	Cancer Gene Neighborhoods	PCA
GCM_AIP	0.167842257903448	Cancer Gene Neighborhoods	PCA
GCM_ANP32B	0.267018388964921	Cancer Gene Neighborhoods	PCA
GCM_APEX1	0.269282283436239	Cancer Gene Neighborhoods	PCA
GCM_AQP4	0.0908112921760793	Cancer Gene Neighborhoods	PCA
GCM_BMPR2	0.0600848474611599	Cancer Gene Neighborhoods	PCA
GCM_CALM1	0.0690362132792519	Cancer Gene Neighborhoods	PCA
GCM_CASP2	0.0397274442937513	Cancer Gene Neighborhoods	PCA
GCM_CBFB	0.259856403370108	Cancer Gene Neighborhoods	PCA
GCM_CDH5	0.0356925992650038	Cancer Gene Neighborhoods	PCA
GCM_CHUK	0.0651186820184839	Cancer Gene Neighborhoods	PCA
GCM_CRKL	0.0537746991150641	Cancer Gene Neighborhoods	PCA
GCM_CSNK1A1	0.0752513667597194	Cancer Gene Neighborhoods	PCA
GCM_CSNK1D	0.0288999278863347	Cancer Gene Neighborhoods	PCA
GCM_CSNK2B	0.252486057032945	Cancer Gene Neighborhoods	PCA
GCM_DDX11	0.0222377096089463	Cancer Gene Neighborhoods	PCA
GCM_DDX5	0.217857115881891	Cancer Gene Neighborhoods	PCA
GCM_DEAF1	0.0426874924650563	Cancer Gene Neighborhoods	PCA
GCM_DENR	0.0720316973866248	Cancer Gene Neighborhoods	PCA
GCM_DFFA	0.0729267950049327	Cancer Gene Neighborhoods	PCA
GCM_DLG1	0.0802338565543121	Cancer Gene Neighborhoods	PCA
GCM_DPF2	0.0360250306876305	Cancer Gene Neighborhoods	PCA
GCM_ERCC4	0.0288664912693032	Cancer Gene Neighborhoods	PCA
GCM_FANCC	0.0593005269938612	Cancer Gene Neighborhoods	PCA
GCM_FANCL	0.0272774523403217	Cancer Gene Neighborhoods	PCA
GCM_FCGR2B	0.036718745443824	Cancer Gene Neighborhoods	PCA
GCM_GSPT1	0.0437189308703982	Cancer Gene Neighborhoods	PCA
GCM_HBP1	0.0687320441724008	Cancer Gene Neighborhoods	PCA
GCM_HMGA2	0.0552510701766447	Cancer Gene Neighborhoods	PCA
GCM_IL6ST	0.101549240552093	Cancer Gene Neighborhoods	PCA
GCM_ING1	0.0394073274758577	Cancer Gene Neighborhoods	PCA
GCM_LTK	0.0429340721199986	Cancer Gene Neighborhoods	PCA
GCM_MAP1B	0.0920333230805078	Cancer Gene Neighborhoods	PCA
GCM_MAP4K4	0.112625244179214	Cancer Gene Neighborhoods	PCA
GCM_MAPK10	0.0954910752258985	Cancer Gene Neighborhoods	PCA
GCM_MAX	0.0831495239268385	Cancer Gene Neighborhoods	PCA
GCM_MLL	0.0365826903417536	Cancer Gene Neighborhoods	PCA
GCM_MSN	0.213303944195428	Cancer Gene Neighborhoods	PCA
GCM_MYCL1	0.0380806129373152	Cancer Gene Neighborhoods	PCA
GCM_MYST2	0.0563408442581105	Cancer Gene Neighborhoods	PCA
GCM_NCAM1	0.058957590362301	Cancer Gene Neighborhoods	PCA
GCM_NF2	0.0405203833756524	Cancer Gene Neighborhoods	PCA
GCM_NPM1	0.215923966031461	Cancer Gene Neighborhoods	PCA
GCM_NUMA1	0.0386273406847573	Cancer Gene Neighborhoods	PCA
GCM_PFN1	0.247198648660374	Cancer Gene Neighborhoods	PCA
GCM_PPM1D	0.0524842914454317	Cancer Gene Neighborhoods	PCA
GCM_PPP1CC	0.240815740174353	Cancer Gene Neighborhoods	PCA
GCM_PRKAG1	0.0945703747161864	Cancer Gene Neighborhoods	PCA
GCM_PRKCG	0.0378937206109711	Cancer Gene Neighborhoods	PCA
GCM_PTK2	0.108962791758934	Cancer Gene Neighborhoods	PCA
GCM_PTPRD	0.0935835465278618	Cancer Gene Neighborhoods	PCA
GCM_PTPRU	0.0351791130989666	Cancer Gene Neighborhoods	PCA
GCM_RAB10	0.0632168322727646	Cancer Gene Neighborhoods	PCA
GCM_RAF1	0.219948190888813	Cancer Gene Neighborhoods	PCA
GCM_RAN	0.0673650307571306	Cancer Gene Neighborhoods	PCA
GCM_RAP2A	0.0328426961789399	Cancer Gene Neighborhoods	PCA
GCM_RBM8A	0.0321277305750986	Cancer Gene Neighborhoods	PCA
GCM_RING1	0.0673737227704701	Cancer Gene Neighborhoods	PCA
GCM_SMARCC1	0.157880577698664	Cancer Gene Neighborhoods	PCA
GCM_SMARCD1	0.0682594420989514	Cancer Gene Neighborhoods	PCA
GCM_SMO	0.0774695654530816	Cancer Gene Neighborhoods	PCA
GCM_SUFU	0.0445878346536765	Cancer Gene Neighborhoods	PCA
GCM_SUPT4H1	0.0629550277049708	Cancer Gene Neighborhoods	PCA
GCM_TEC	0.0341803446726044	Cancer Gene Neighborhoods	PCA
GCM_TPR	0.199162940378884	Cancer Gene Neighborhoods	PCA
GCM_TPT1	0.133784905815591	Cancer Gene Neighborhoods	PCA
GCM_UBE2N	0.0540813713212439	Cancer Gene Neighborhoods	PCA
GCM_USP6	0.0657583601908174	Cancer Gene Neighborhoods	PCA
GCM_VAV1	0.141244682346857	Cancer Gene Neighborhoods	PCA
GCM_ZNF198	0.0282959674971407	Cancer Gene Neighborhoods	PCA
CAR_HPX	0.0533102715971052	Cancer Gene Neighborhoods	PCA
CAR_IGFBP1	0.0497431680375408	Cancer Gene Neighborhoods	PCA
CAR_MLANA	0.0196611837669385	Cancer Gene Neighborhoods	PCA
CAR_MYST2	0.029615040702066	Cancer Gene Neighborhoods	PCA
CAR_TNFRSF25	0.0189060128344359	Cancer Gene Neighborhoods	PCA
CAR_WBSCR22	0.0209106160603988	Cancer Gene Neighborhoods	PCA
GNF2_ATM	0.0510870215513404	Cancer Gene Neighborhoods	PCA
GNF2_BNIP2	0.140240821537634	Cancer Gene Neighborhoods	PCA
GNF2_BNIP3L	0.0660343672345767	Cancer Gene Neighborhoods	PCA
GNF2_BUB1	0.2065274512664	Cancer Gene Neighborhoods	PCA
GNF2_BUB3	0.220706983651856	Cancer Gene Neighborhoods	PCA
GNF2_CARD15	0.05323002323965	Cancer Gene Neighborhoods	PCA
GNF2_CDC20	0.215148164842405	Cancer Gene Neighborhoods	PCA
GNF2_CDC2	0.220497236396821	Cancer Gene Neighborhoods	PCA
GNF2_CENPE	0.215331626327218	Cancer Gene Neighborhoods	PCA
GNF2_CENPF	0.229996543677332	Cancer Gene Neighborhoods	PCA
GNF2_CCNA1	0.0511615358291282	Cancer Gene Neighborhoods	PCA
GNF2_CCNA2	0.22446762278694	Cancer Gene Neighborhoods	PCA
GNF2_CCNB2	0.21734347669746	Cancer Gene Neighborhoods	PCA
GNF2_ESPL1	0.207587597335428	Cancer Gene Neighborhoods	PCA
GNF2_FEN1	0.247313472611912	Cancer Gene Neighborhoods	PCA
GNF2_GSTM1	0.0871990756377023	Cancer Gene Neighborhoods	PCA
GNF2_H2AFX	0.225926976368609	Cancer Gene Neighborhoods	PCA
GNF2_HPX	0.0842962413418163	Cancer Gene Neighborhoods	PCA
GNF2_HAT1	0.26335521756055	Cancer Gene Neighborhoods	PCA
GNF2_HDAC1	0.229112404840127	Cancer Gene Neighborhoods	PCA
GNF2_TDG	0.20926638011525	Cancer Gene Neighborhoods	PCA
GNF2_MLH1	0.253705492017463	Cancer Gene Neighborhoods	PCA
GNF2_MSH2	0.232170565458578	Cancer Gene Neighborhoods	PCA
GNF2_MSH6	0.225325966425616	Cancer Gene Neighborhoods	PCA
GNF2_PRDX2	0.0558262704865901	Cancer Gene Neighborhoods	PCA
GNF2_PCNA	0.240500898838957	Cancer Gene Neighborhoods	PCA
GNF2_RAD23A	0.0639880307588402	Cancer Gene Neighborhoods	PCA
GNF2_RFC3	0.242023375686072	Cancer Gene Neighborhoods	PCA
GNF2_RFC4	0.253183784195557	Cancer Gene Neighborhoods	PCA
GNF2_RPA1	0.230354613608139	Cancer Gene Neighborhoods	PCA
GNF2_RRM1	0.257522768701017	Cancer Gene Neighborhoods	PCA
GNF2_RRM2	0.217215049275827	Cancer Gene Neighborhoods	PCA
GNF2_SMC1L1	0.239219144236582	Cancer Gene Neighborhoods	PCA
GNF2_SMC2L1	0.215442700453655	Cancer Gene Neighborhoods	PCA
GNF2_SMC4L1	0.260943494270781	Cancer Gene Neighborhoods	PCA
GNF2_TST	0.0847541174846224	Cancer Gene Neighborhoods	PCA
GNF2_XRCC5	0.218807891074374	Cancer Gene Neighborhoods	PCA
GNF2_AF1Q	0.0394572264398169	Cancer Gene Neighborhoods	PCA
GNF2_ANK1	0.0584244102693843	Cancer Gene Neighborhoods	PCA
GNF2_ANP32B	0.252813718766707	Cancer Gene Neighborhoods	PCA
GNF2_APEX1	0.254942634584457	Cancer Gene Neighborhoods	PCA
GNF2_BUB1B	0.228184106785633	Cancer Gene Neighborhoods	PCA
GNF2_CASP1	0.0709271666375658	Cancer Gene Neighborhoods	PCA
GNF2_CASP4	0.106510510358541	Cancer Gene Neighborhoods	PCA
GNF2_CASP8	0.0586316868253605	Cancer Gene Neighborhoods	PCA
GNF2_CBFB	0.211189525897253	Cancer Gene Neighborhoods	PCA
GNF2_CD14	0.0495628162867311	Cancer Gene Neighborhoods	PCA
GNF2_CD1D	0.0507415803094306	Cancer Gene Neighborhoods	PCA
GNF2_CD33	0.0486743674689992	Cancer Gene Neighborhoods	PCA
GNF2_CD48	0.0804365047688466	Cancer Gene Neighborhoods	PCA
GNF2_CD53	0.0976629232391789	Cancer Gene Neighborhoods	PCA
GNF2_CD7	0.0485993692163536	Cancer Gene Neighborhoods	PCA
GNF2_CD97	0.088035164815854	Cancer Gene Neighborhoods	PCA
GNF2_CDC27	0.0781517986822191	Cancer Gene Neighborhoods	PCA
GNF2_CDH11	0.0408552699861381	Cancer Gene Neighborhoods	PCA
GNF2_CDH3	0.0529367519714081	Cancer Gene Neighborhoods	PCA
GNF2_CDKN1C	0.0564220896241451	Cancer Gene Neighborhoods	PCA
GNF2_CEBPA	0.0734981836611582	Cancer Gene Neighborhoods	PCA
GNF2_CKS1B	0.234430178002577	Cancer Gene Neighborhoods	PCA
GNF2_CKS2	0.232012134984074	Cancer Gene Neighborhoods	PCA
GNF2_CYP2B6	0.079958949537394	Cancer Gene Neighborhoods	PCA
GNF2_DAP3	0.212110241785973	Cancer Gene Neighborhoods	PCA
GNF2_DDX5	0.0860727116776117	Cancer Gene Neighborhoods	PCA
GNF2_DEK	0.248202378858416	Cancer Gene Neighborhoods	PCA
GNF2_DENR	0.190998746208339	Cancer Gene Neighborhoods	PCA
GNF2_DNM1	0.0713905192365636	Cancer Gene Neighborhoods	PCA
GNF2_EGFR	0.0519831455781249	Cancer Gene Neighborhoods	PCA
GNF2_EIF3S6	0.156969166718771	Cancer Gene Neighborhoods	PCA
GNF2_ELAC2	0.193947205812763	Cancer Gene Neighborhoods	PCA
GNF2_FBL	0.210839729811553	Cancer Gene Neighborhoods	PCA
GNF2_FGR	0.08785643924147	Cancer Gene Neighborhoods	PCA
GNF2_FOS	0.0411747568511718	Cancer Gene Neighborhoods	PCA
GNF2_G22P1	0.202628685032151	Cancer Gene Neighborhoods	PCA
GNF2_GLTSCR2	0.102210909060554	Cancer Gene Neighborhoods	PCA
GNF2_HCK	0.0617929578214007	Cancer Gene Neighborhoods	PCA
GNF2_HLA_C	0.0802463291489164	Cancer Gene Neighborhoods	PCA
GNF2_HMMR	0.209797920432511	Cancer Gene Neighborhoods	PCA
GNF2_HPN	0.0828305365340318	Cancer Gene Neighborhoods	PCA
GNF2_ICAM3	0.0932618822278223	Cancer Gene Neighborhoods	PCA
GNF2_IGF1	0.0674802039530227	Cancer Gene Neighborhoods	PCA
GNF2_IGFBP1	0.0528152071315766	Cancer Gene Neighborhoods	PCA
GNF2_IL2RB	0.0365775710648843	Cancer Gene Neighborhoods	PCA
GNF2_INPP5D	0.102775624025705	Cancer Gene Neighborhoods	PCA
GNF2_ITGAL	0.0619526929375159	Cancer Gene Neighborhoods	PCA
GNF2_ITGB2	0.086245866430867	Cancer Gene Neighborhoods	PCA
GNF2_JAK1	0.0590429558248045	Cancer Gene Neighborhoods	PCA
GNF2_KISS1	0.0593213713918786	Cancer Gene Neighborhoods	PCA
GNF2_KPNB1	0.21328661174992	Cancer Gene Neighborhoods	PCA
GNF2_LCAT	0.0842399796423584	Cancer Gene Neighborhoods	PCA
GNF2_LYN	0.106019450480403	Cancer Gene Neighborhoods	PCA
GNF2_MAP2K3	0.0727360799326289	Cancer Gene Neighborhoods	PCA
GNF2_MAPT	0.0717616897159477	Cancer Gene Neighborhoods	PCA
GNF2_MATK	0.0455583489423206	Cancer Gene Neighborhoods	PCA
GNF2_MBD4	0.120895587984101	Cancer Gene Neighborhoods	PCA
GNF2_MCL1	0.0655592798415318	Cancer Gene Neighborhoods	PCA
GNF2_MCM4	0.228969607031867	Cancer Gene Neighborhoods	PCA
GNF2_MCM5	0.263962219539373	Cancer Gene Neighborhoods	PCA
GNF2_MKI67	0.204009040892877	Cancer Gene Neighborhoods	PCA
GNF2_MLF1	0.0492682953894577	Cancer Gene Neighborhoods	PCA
GNF2_MMP1	0.0451627253800017	Cancer Gene Neighborhoods	PCA
GNF2_MMP11	0.0541709947253178	Cancer Gene Neighborhoods	PCA
GNF2_MSN	0.123340059206149	Cancer Gene Neighborhoods	PCA
GNF2_MYD88	0.106823516292919	Cancer Gene Neighborhoods	PCA
GNF2_MYL2	0.0404725617223712	Cancer Gene Neighborhoods	PCA
GNF2_MYL3	0.036612009311304	Cancer Gene Neighborhoods	PCA
GNF2_NPM1	0.195064863795505	Cancer Gene Neighborhoods	PCA
GNF2_NS	0.187149940281813	Cancer Gene Neighborhoods	PCA
GNF2_PA2G4	0.261909735864779	Cancer Gene Neighborhoods	PCA
GNF2_PAK2	0.110935778476785	Cancer Gene Neighborhoods	PCA
GNF2_PCAF	0.065511056622743	Cancer Gene Neighborhoods	PCA
GNF2_PECAM1	0.0550568388211852	Cancer Gene Neighborhoods	PCA
GNF2_PPP6C	0.17941201123161	Cancer Gene Neighborhoods	PCA
GNF2_PTPN4	0.0462766544364152	Cancer Gene Neighborhoods	PCA
GNF2_PTPN6	0.0875685315320857	Cancer Gene Neighborhoods	PCA
GNF2_PTPRC	0.0841368475941097	Cancer Gene Neighborhoods	PCA
GNF2_PTX3	0.0487901414428877	Cancer Gene Neighborhoods	PCA
GNF2_RAB3A	0.0625394857820904	Cancer Gene Neighborhoods	PCA
GNF2_RAB7L1	0.0538338959617209	Cancer Gene Neighborhoods	PCA
GNF2_RAN	0.242740770959107	Cancer Gene Neighborhoods	PCA
GNF2_RAP1B	0.0900767678093717	Cancer Gene Neighborhoods	PCA
GNF2_RBBP6	0.151625263214091	Cancer Gene Neighborhoods	PCA
GNF2_RTN1	0.0555570024876196	Cancer Gene Neighborhoods	PCA
GNF2_S100A4	0.0697859703066298	Cancer Gene Neighborhoods	PCA
GNF2_SELL	0.0877915031271601	Cancer Gene Neighborhoods	PCA
GNF2_SERPINB5	0.0511040130156559	Cancer Gene Neighborhoods	PCA
GNF2_SERPINI2	0.0369673637406668	Cancer Gene Neighborhoods	PCA
GNF2_SNRK	0.0616699671452283	Cancer Gene Neighborhoods	PCA
GNF2_SPI1	0.0521375590027522	Cancer Gene Neighborhoods	PCA
GNF2_SPINK1	0.0433514905650447	Cancer Gene Neighborhoods	PCA
GNF2_SPRR1B	0.0653846954978161	Cancer Gene Neighborhoods	PCA
GNF2_SPTA1	0.0596962863843345	Cancer Gene Neighborhoods	PCA
GNF2_SPTB	0.0584244102693843	Cancer Gene Neighborhoods	PCA
GNF2_ST13	0.149461224001422	Cancer Gene Neighborhoods	PCA
GNF2_STAT6	0.109807012029496	Cancer Gene Neighborhoods	PCA
GNF2_TAL1	0.0640522246384239	Cancer Gene Neighborhoods	PCA
GNF2_TIMP2	0.0569052380260415	Cancer Gene Neighborhoods	PCA
GNF2_TM4SF2	0.0626325508892639	Cancer Gene Neighborhoods	PCA
GNF2_TNFRSF1B	0.0676847221070269	Cancer Gene Neighborhoods	PCA
GNF2_TNFSF10	0.0584758931255818	Cancer Gene Neighborhoods	PCA
GNF2_TPT1	0.0953037569534122	Cancer Gene Neighborhoods	PCA
GNF2_TTK	0.224185063947885	Cancer Gene Neighborhoods	PCA
GNF2_TTN	0.0353169689428706	Cancer Gene Neighborhoods	PCA
GNF2_TYK2	0.11267110472482	Cancer Gene Neighborhoods	PCA
GNF2_UBE2I	0.200387674165037	Cancer Gene Neighborhoods	PCA
GNF2_VAV1	0.0909273824827499	Cancer Gene Neighborhoods	PCA
GNF2_ZAP70	0.0498810542588399	Cancer Gene Neighborhoods	PCA
REACTOME_GLYCOGEN_BREAKDOWN_GLYCOGENOLYSIS	0.0344236898998812	REACTOME	ICA
REACTOME_TRANSLATION	0.0385606923013073	REACTOME	ICA
REACTOME_PYRIMIDINE_CATABOLISM	0.0317888057316017	REACTOME	ICA
REACTOME_RNA_POL_III_TRANSCRIPTION_INITIATION_FROM_TYPE_2_PROMOTER	0.0784357343776703	REACTOME	ICA
REACTOME_INHIBITION_OF_THE_PROTEOLYTIC_ACTIVITY_OF_APC_C_REQUIRED_FOR_THE_ONSET_OF_ANAPHASE_BY_MITOTIC_SPINDLE_CHECKPOINT_COMPONENTS	0.0839013824793366	REACTOME	ICA
REACTOME_PYRUVATE_METABOLISM_AND_CITRIC_ACID_TCA_CYCLE	0.0562802930792805	REACTOME	ICA
REACTOME_EXTRINSIC_PATHWAY_FOR_APOPTOSIS	0.0290062397419893	REACTOME	ICA
REACTOME_PTM_GAMMA_CARBOXYLATION_HYPUSINE_FORMATION_AND_ARYLSULFATASE_ACTIVATION	0.0286938960446167	REACTOME	ICA
REACTOME_APOPTOTIC_CLEAVAGE_OF_CELLULAR_PROTEINS	0.0428009457336608	REACTOME	ICA
REACTOME_RNA_POL_I_TRANSCRIPTION_TERMINATION	0.0600269379136674	REACTOME	ICA
REACTOME_FORMATION_OF_THE_TERNARY_COMPLEX_AND_SUBSEQUENTLY_THE_43S_COMPLEX	0.0453256383797613	REACTOME	ICA
REACTOME_ACTIVATION_OF_THE_PRE_REPLICATIVE_COMPLEX	0.0759464904219927	REACTOME	ICA
REACTOME_PROCESSING_OF_INTRONLESS_PRE_MRNAS	0.0404052922772078	REACTOME	ICA
REACTOME_GAP_JUNCTION_DEGRADATION	0.0283876021198652	REACTOME	ICA
REACTOME_BASE_EXCISION_REPAIR	0.077979903881542	REACTOME	ICA
REACTOME_BILE_ACID_AND_BILE_SALT_METABOLISM	0.0504727330503879	REACTOME	ICA
REACTOME_SYNTHESIS_OF_BILE_ACIDS_AND_BILE_SALTS_VIA_7ALPHA_HYDROXYCHOLESTEROL	0.0485162385685768	REACTOME	ICA
REACTOME_RECYCLING_OF_BILE_ACIDS_AND_SALTS	0.0391846606168777	REACTOME	ICA
REACTOME_SIGNALING_BY_RHO_GTPASES	0.0258227430876891	REACTOME	ICA
REACTOME_SIGNALING_BY_WNT	0.0833682601627277	REACTOME	ICA
REACTOME_METABOLISM_OF_NON_CODING_RNA	0.0775529054899521	REACTOME	ICA
REACTOME_SYNTHESIS_OF_BILE_ACIDS_AND_BILE_SALTS_VIA_24_HYDROXYCHOLESTEROL		REACTOME	ICA
REACTOME_SYNTHESIS_OF_BILE_ACIDS_AND_BILE_SALTS	0.0576066448130607	REACTOME	ICA
REACTOME_METABOLISM_OF_STEROID_HORMONES_AND_VITAMINS_A_AND_D	0.0334072250932152	REACTOME	ICA
REACTOME_ANDROGEN_BIOSYNTHESIS		REACTOME	ICA
REACTOME_SIGNALLING_BY_NGF	0.0199758186598758	REACTOME	ICA
REACTOME_CTNNB1_PHOSPHORYLATION_CASCADE	0.0521485524493905	REACTOME	ICA
REACTOME_INSULIN_RECEPTOR_RECYCLING	0.0409265480620601	REACTOME	ICA
REACTOME_COPI_MEDIATED_TRANSPORT	0.0750693933626798	REACTOME	ICA
REACTOME_NEF_MEDIATED_DOWNREGULATION_OF_MHC_CLASS_I_COMPLEX_CELL_SURFACE_EXPRESSION		REACTOME	ICA
REACTOME_SIGNALING_BY_SCF_KIT	0.0415043395338594	REACTOME	ICA
REACTOME_DEVELOPMENTAL_BIOLOGY	0.0311673855067168	REACTOME	ICA
REACTOME_CROSS_PRESENTATION_OF_SOLUBLE_EXOGENOUS_ANTIGENS_ENDOSOMES	0.081249171492606	REACTOME	ICA
REACTOME_SIGNALING_BY_NODAL	0.0504389278818234	REACTOME	ICA
REACTOME_DAG_AND_IP3_SIGNALING	0.0358964292778729	REACTOME	ICA
REACTOME_SPRY_REGULATION_OF_FGF_SIGNALING	0.0399300673896029	REACTOME	ICA
REACTOME_TCA_CYCLE_AND_RESPIRATORY_ELECTRON_TRANSPORT	0.047415808707629	REACTOME	ICA
REACTOME_BMAL1_CLOCK_NPAS2_ACTIVATES_CIRCADIAN_EXPRESSION	0.0274303431185715	REACTOME	ICA
REACTOME_ANTIGEN_PROCESSING_CROSS_PRESENTATION	0.0272079158420598	REACTOME	ICA
REACTOME_GROWTH_HORMONE_RECEPTOR_SIGNALING	0.051701127639155	REACTOME	ICA
REACTOME_TRIF_MEDIATED_TLR3_SIGNALING	0.041923540530581	REACTOME	ICA
REACTOME_CELL_CELL_COMMUNICATION	0.0211951530434701	REACTOME	ICA
REACTOME_ABCA_TRANSPORTERS_IN_LIPID_HOMEOSTASIS	0.044778269927678	REACTOME	ICA
REACTOME_ENDOSOMAL_VACUOLAR_PATHWAY		REACTOME	ICA
REACTOME_TETRAHYDROBIOPTERIN_BH4_SYNTHESIS_RECYCLING_SALVAGE_AND_REGULATION	0.0465485469991129	REACTOME	ICA
REACTOME_ER_PHAGOSOME_PATHWAY	0.06628476031761	REACTOME	ICA
REACTOME_MEIOSIS	0.0387622310633416	REACTOME	ICA
REACTOME_NEGATIVE_REGULATION_OF_FGFR_SIGNALING	0.0312980667989642	REACTOME	ICA
REACTOME_G0_AND_EARLY_G1	0.0811550245281869	REACTOME	ICA
REACTOME_REGULATION_OF_KIT_SIGNALING	0.0560360370019766	REACTOME	ICA
REACTOME_MEMBRANE_TRAFFICKING	0.0308331634366713	REACTOME	ICA
REACTOME_NEF_MEDIATES_DOWN_MODULATION_OF_CELL_SURFACE_RECEPTORS_BY_RECRUITING_THEM_TO_CLATHRIN_ADAPTERS	0.0488237032272599	REACTOME	ICA
REACTOME_IMMUNOREGULATORY_INTERACTIONS_BETWEEN_A_LYMPHOID_AND_A_NON_LYMPHOID_CELL	0.0269998791836162	REACTOME	ICA
REACTOME_ACTIVATED_AMPK_STIMULATES_FATTY_ACID_OXIDATION_IN_MUSCLE	0.0312267784434486	REACTOME	ICA
REACTOME_VITAMIN_B5_PANTOTHENATE_METABOLISM	0.0542098420816693	REACTOME	ICA
REACTOME_BOTULINUM_NEUROTOXICITY	0.0408415911794328	REACTOME	ICA
REACTOME_METABOLISM_OF_VITAMINS_AND_COFACTORS	0.0473082423513439	REACTOME	ICA
REACTOME_TRANS_GOLGI_NETWORK_VESICLE_BUDDING	0.0358256488722456	REACTOME	ICA
REACTOME_PROTEOLYTIC_CLEAVAGE_OF_SNARE_COMPLEX_PROTEINS	0.0456898835198806	REACTOME	ICA
REACTOME_RESOLUTION_OF_AP_SITES_VIA_THE_MULTIPLE_NUCLEOTIDE_PATCH_REPLACEMENT_PATHWAY	0.0917378997903898	REACTOME	ICA
REACTOME_GAMMA_CARBOXYLATION_TRANSPORT_AND_AMINO_TERMINAL_CLEAVAGE_OF_PROTEINS	0.037759175294094	REACTOME	ICA
REACTOME_IL_7_SIGNALING	0.0353047757975353	REACTOME	ICA
REACTOME_CELL_CYCLE	0.0690932582359217	REACTOME	ICA
REACTOME_SIGNALING_BY_ERBB4	0.0297659948991719	REACTOME	ICA
REACTOME_ORC1_REMOVAL_FROM_CHROMATIN	0.094617721045784	REACTOME	ICA
REACTOME_O_LINKED_GLYCOSYLATION_OF_MUCINS	0.0259594464794406	REACTOME	ICA
REACTOME_SULFUR_AMINO_ACID_METABOLISM	0.042589506211863	REACTOME	ICA
REACTOME_DOWNREGULATION_OF_ERBB2_ERBB3_SIGNALING	0.0663724008607826	REACTOME	ICA
REACTOME_ANTIVIRAL_MECHANISM_BY_IFN_STIMULATED_GENES	0.0493537521106274	REACTOME	ICA
REACTOME_PROLACTIN_RECEPTOR_SIGNALING	0.0362520771671189	REACTOME	ICA
REACTOME_SIGNALING_BY_ERBB2	0.0280821090123378	REACTOME	ICA
REACTOME_SPHINGOLIPID_DE_NOVO_BIOSYNTHESIS	0.0400767516642088	REACTOME	ICA
REACTOME_TERMINATION_OF_O_GLYCAN_BIOSYNTHESIS	0.0344054987745752	REACTOME	ICA
REACTOME_DEFENSINS	0.0282603383395958	REACTOME	ICA
REACTOME_SIGNALING_BY_CONSTITUTIVELY_ACTIVE_EGFR	0.0249853550096866	REACTOME	ICA
REACTOME_GRB2_EVENTS_IN_ERBB2_SIGNALING	0.0707521687378265	REACTOME	ICA
REACTOME_SIGNALING_BY_EGFR_IN_CANCER	0.0283080603334596	REACTOME	ICA
REACTOME_MEMBRANE_BINDING_AND_TARGETTING_OF_GAG_PROTEINS		REACTOME	ICA
REACTOME_BETA_DEFENSINS	0.0437320299144361	REACTOME	ICA
REACTOME_SRP_DEPENDENT_COTRANSLATIONAL_PROTEIN_TARGETING_TO_MEMBRANE	0.0409517283877011	REACTOME	ICA
REACTOME_PI3K_EVENTS_IN_ERBB4_SIGNALING	0.042840151139011	REACTOME	ICA
REACTOME_SHC1_EVENTS_IN_ERBB4_SIGNALING	0.0713683518972183	REACTOME	ICA
REACTOME_PI3K_EVENTS_IN_ERBB2_SIGNALING	0.0321706249766395	REACTOME	ICA
REACTOME_NUCLEAR_SIGNALING_BY_ERBB4	0.0249494169515721	REACTOME	ICA
REACTOME_GLYCOSPHINGOLIPID_METABOLISM	0.0304278582308654	REACTOME	ICA
REACTOME_PPARA_ACTIVATES_GENE_EXPRESSION	0.0277880482897947	REACTOME	ICA
REACTOME_ASSOCIATION_OF_LICENSING_FACTORS_WITH_THE_PRE_REPLICATIVE_COMPLEX	0.0796543910299665	REACTOME	ICA
REACTOME_RIP_MEDIATED_NFKB_ACTIVATION_VIA_DAI	0.0403003762818946	REACTOME	ICA
REACTOME_PRE_NOTCH_TRANSCRIPTION_AND_TRANSLATION	0.0540189224809521	REACTOME	ICA
REACTOME_DEGRADATION_OF_THE_EXTRACELLULAR_MATRIX	0.0518968517121251	REACTOME	ICA
REACTOME_MITOCHONDRIAL_PROTEIN_IMPORT	0.0555333162539025	REACTOME	ICA
REACTOME_SIGNALING_BY_HIPPO	0.0372223365611418	REACTOME	ICA
REACTOME_ACTIVATED_NOTCH1_TRANSMITS_SIGNAL_TO_THE_NUCLEUS	0.0257820476540014	REACTOME	ICA
REACTOME_TRAFFICKING_AND_PROCESSING_OF_ENDOSOMAL_TLR	0.0276264745292595	REACTOME	ICA
REACTOME_SIGNALING_BY_NOTCH4	0.0246960289991911	REACTOME	ICA
REACTOME_DOWNSTREAM_SIGNALING_EVENTS_OF_B_CELL_RECEPTOR_BCR	0.0528837761998337	REACTOME	ICA
REACTOME_ACTIVATION_OF_NF_KAPPAB_IN_B_CELLS	0.0682503072982455	REACTOME	ICA
REACTOME_RORA_ACTIVATES_CIRCADIAN_EXPRESSION	0.0348868224275729	REACTOME	ICA
REACTOME_ANTIGEN_ACTIVATES_B_CELL_RECEPTOR_LEADING_TO_GENERATION_OF_SECOND_MESSENGERS	0.0410680338995132	REACTOME	ICA
REACTOME_REGULATION_OF_COMPLEMENT_CASCADE	0.0280465279322067	REACTOME	ICA
REACTOME_YAP1_AND_WWTR1_TAZ_STIMULATED_GENE_EXPRESSION	0.0344863858518606	REACTOME	ICA
REACTOME_SIGNALING_BY_NOTCH2	0.0308035714403238	REACTOME	ICA
REACTOME_PRE_NOTCH_EXPRESSION_AND_PROCESSING	0.038507833628223	REACTOME	ICA
REACTOME_SIGNALING_BY_THE_B_CELL_RECEPTOR_BCR	0.0378437915926917	REACTOME	ICA
REACTOME_EXTRACELLULAR_MATRIX_ORGANIZATION	0.03508287749284	REACTOME	ICA
REACTOME_NOTCH1_INTRACELLULAR_DOMAIN_REGULATES_TRANSCRIPTION	0.0585551232669212	REACTOME	ICA
REACTOME_CIRCADIAN_REPRESSION_OF_EXPRESSION_BY_REV_ERBA	0.0307808643827175	REACTOME	ICA
REACTOME_PRE_NOTCH_PROCESSING_IN_GOLGI	0.026287039437724	REACTOME	ICA
REACTOME_SIGNALING_BY_NOTCH1	0.0443663577569917	REACTOME	ICA
REACTOME_SIGNALING_BY_NOTCH3	0.033269243427978	REACTOME	ICA
REACTOME_TRIGLYCERIDE_BIOSYNTHESIS	0.0238888676407661	REACTOME	ICA
REACTOME_INSULIN_RECEPTOR_SIGNALLING_CASCADE	0.0255823007078932	REACTOME	ICA
REACTOME_ARMS_MEDIATED_ACTIVATION	0.0772829236249275	REACTOME	ICA
REACTOME_PROLONGED_ERK_ACTIVATION_EVENTS	0.052172103064105	REACTOME	ICA
REACTOME_SIGNALLING_TO_RAS	0.0660448525810865	REACTOME	ICA
REACTOME_SIGNALING_BY_BMP	0.0299332607308215	REACTOME	ICA
REACTOME_CELL_SURFACE_INTERACTIONS_AT_THE_VASCULAR_WALL	0.0274229189714999	REACTOME	ICA
REACTOME_NGF_SIGNALLING_VIA_TRKA_FROM_THE_PLASMA_MEMBRANE	0.031004482615058	REACTOME	ICA
REACTOME_SIGNALLING_TO_ERKS	0.030263941549752	REACTOME	ICA
REACTOME_P38MAPK_EVENTS	0.0251240691622522	REACTOME	ICA
REACTOME_ACYL_CHAIN_REMODELLING_OF_PI	0.0245310363705812	REACTOME	ICA
REACTOME_TGF_BETA_RECEPTOR_SIGNALING_IN_EMT_EPITHELIAL_TO_MESENCHYMAL_TRANSITION	0.0303966019138873	REACTOME	ICA
REACTOME_DOWNREGULATION_OF_TGF_BETA_RECEPTOR_SIGNALING	0.0407186893707884	REACTOME	ICA
REACTOME_COLLAGEN_FORMATION	0.0300784586992591	REACTOME	ICA
REACTOME_SMAD2_SMAD3_SMAD4_HETEROTRIMER_REGULATES_TRANSCRIPTION	0.0302890253353027	REACTOME	ICA
REACTOME_SIGNALING_BY_FGFR_IN_DISEASE	0.02017224674554	REACTOME	ICA
REACTOME_HS_GAG_DEGRADATION	0.02884446450584	REACTOME	ICA
REACTOME_SYNTHESIS_OF_PIPS_AT_THE_EARLY_ENDOSOME_MEMBRANE	0.052827833933421	REACTOME	ICA
REACTOME_SIGNALLING_TO_P38_VIA_RIT_AND_RIN	0.0660468679296569	REACTOME	ICA
REACTOME_P53_INDEPENDENT_G1_S_DNA_DAMAGE_CHECKPOINT	0.0908600703679804	REACTOME	ICA
REACTOME_REGULATION_OF_HYPOXIA_INDUCIBLE_FACTOR_HIF_BY_OXYGEN	0.02891866034363	REACTOME	ICA
REACTOME_ACYL_CHAIN_REMODELLING_OF_PC	0.0224858847197558	REACTOME	ICA
REACTOME_SYNTHESIS_OF_PIPS_AT_THE_GOLGI_MEMBRANE	0.0560906531276897	REACTOME	ICA
REACTOME_TGF_BETA_RECEPTOR_SIGNALING_ACTIVATES_SMADS	0.0433565930937862	REACTOME	ICA
REACTOME_ACTIVATED_POINT_MUTANTS_OF_FGFR2	0.039606678271879	REACTOME	ICA
REACTOME_PHOSPHOLIPID_METABOLISM	0.0367257311226777	REACTOME	ICA
REACTOME_CS_DS_DEGRADATION	0.0211708815552241	REACTOME	ICA
REACTOME_SYNTHESIS_OF_PA	0.0314932140210637	REACTOME	ICA
REACTOME_OXYGEN_DEPENDENT_PROLINE_HYDROXYLATION_OF_HYPOXIA_INDUCIBLE_FACTOR_ALPHA	0.0266494594024275	REACTOME	ICA
REACTOME_SYNTHESIS_OF_PIPS_AT_THE_LATE_ENDOSOME_MEMBRANE	0.0502293351170792	REACTOME	ICA
REACTOME_SYNTHESIS_OF_PE	0.021990907749435	REACTOME	ICA
REACTOME_GASTRIN_CREB_SIGNALLING_PATHWAY_VIA_PKC_AND_MAPK	0.0525061071290213	REACTOME	ICA
REACTOME_CHONDROITIN_SULFATE_BIOSYNTHESIS	0.0544397499268506	REACTOME	ICA
REACTOME_HYALURONAN_UPTAKE_AND_DEGRADATION	0.0297121528489457	REACTOME	ICA
REACTOME_SIGNALING_BY_FGFR1_MUTANTS	0.0300305692910087	REACTOME	ICA
REACTOME_SYNTHESIS_OF_PIPS_AT_THE_PLASMA_MEMBRANE	0.0443367958452732	REACTOME	ICA
REACTOME_THE_ACTIVATION_OF_ARYLSULFATASES	0.0248184973735527	REACTOME	ICA
REACTOME_TRANSCRIPTIONAL_ACTIVITY_OF_SMAD2_SMAD3_SMAD4_HETEROTRIMER	0.052940503258909	REACTOME	ICA
REACTOME_HYALURONAN_METABOLISM	0.0276507048299888	REACTOME	ICA
REACTOME_DOWNREGULATION_OF_SMAD2_3_SMAD4_TRANSCRIPTIONAL_ACTIVITY	0.0590949613342173	REACTOME	ICA
REACTOME_KERATAN_SULFATE_BIOSYNTHESIS	0.0236248078061089	REACTOME	ICA
REACTOME_REVERSIBLE_HYDRATION_OF_CARBON_DIOXIDE	0.0264060857970236	REACTOME	ICA
REACTOME_SIGNALING_BY_FGFR1_FUSION_MUTANTS	0.0325801025929527	REACTOME	ICA
REACTOME_ALPHA_LINOLENIC_ACID_ALA_METABOLISM	0.021876688327216	REACTOME	ICA
REACTOME_SIGNALING_BY_ACTIVATED_POINT_MUTANTS_OF_FGFR1	0.0218314531088619	REACTOME	ICA
REACTOME_PI_METABOLISM	0.0343407549538922	REACTOME	ICA
REACTOME_ABACAVIR_TRANSPORT_AND_METABOLISM	0.0286430838465676	REACTOME	ICA
REACTOME_CHONDROITIN_SULFATE_DERMATAN_SULFATE_METABOLISM	0.0252480480898324	REACTOME	ICA
REACTOME_LATENT_INFECTION_OF_HOMO_SAPIENS_WITH_MYCOBACTERIUM_TUBERCULOSIS	0.0264605196923657	REACTOME	ICA
REACTOME_SYNTHESIS_OF_PC	0.026081678844827	REACTOME	ICA
REACTOME_HS_GAG_BIOSYNTHESIS	0.0257218959821172	REACTOME	ICA
REACTOME_SIGNALING_BY_FGFR3_MUTANTS	0.0223707140514157	REACTOME	ICA
REACTOME_KERATAN_SULFATE_KERATIN_METABOLISM	0.028478273588843	REACTOME	ICA
REACTOME_APOPTOSIS_INDUCED_DNA_FRAGMENTATION	0.0269424686656412	REACTOME	ICA
REACTOME_KERATAN_SULFATE_DEGRADATION	0.0355816415302569	REACTOME	ICA
REACTOME_HEPARAN_SULFATE_HEPARIN_HS_GAG_METABOLISM	0.0237572225858574	REACTOME	ICA
REACTOME_GLYCOSAMINOGLYCAN_METABOLISM	0.0274855828725629	REACTOME	ICA
REACTOME_ACYL_CHAIN_REMODELLING_OF_PG	0.0256791400961931	REACTOME	ICA
REACTOME_ACYL_CHAIN_REMODELLING_OF_PE	0.0216572369364089	REACTOME	ICA
REACTOME_ACYL_CHAIN_REMODELLING_OF_PS	0.0310159315858026	REACTOME	ICA
REACTOME_SIGNALING_BY_FGFR_MUTANTS	0.0366357070539334	REACTOME	ICA
REACTOME_MHC_CLASS_II_ANTIGEN_PRESENTATION	0.0264665009439679	REACTOME	ICA
REACTOME_GLYCEROPHOSPHOLIPID_BIOSYNTHESIS	0.0319693953886944	REACTOME	ICA
REACTOME_A_TETRASACCHARIDE_LINKER_SEQUENCE_IS_REQUIRED_FOR_GAG_SYNTHESIS	0.0244164373659514	REACTOME	ICA
REACTOME_CDK_MEDIATED_PHOSPHORYLATION_AND_REMOVAL_OF_CDC6	0.086726605792694	REACTOME	ICA
REACTOME_PLATELET_ADHESION_TO_EXPOSED_COLLAGEN	0.0286309800015879	REACTOME	ICA
REACTOME_VEGF_LIGAND_RECEPTOR_INTERACTIONS		REACTOME	ICA
REACTOME_ENOS_ACTIVATION_AND_REGULATION	0.0397841959570417	REACTOME	ICA
REACTOME_MICRORNA_MIRNA_BIOGENESIS	0.0691143047949083	REACTOME	ICA
REACTOME_NUCLEAR_EVENTS_KINASE_AND_TRANSCRIPTION_FACTOR_ACTIVATION	0.0275801196607749	REACTOME	ICA
REACTOME_RETROGRADE_NEUROTROPHIN_SIGNALLING	0.0519695695226182	REACTOME	ICA
REACTOME_ERKS_ARE_INACTIVATED	0.0218115882556534	REACTOME	ICA
REACTOME_NEGATIVE_REGULATION_OF_THE_PI3K_AKT_NETWORK		REACTOME	ICA
REACTOME_PI3K_AKT_ACTIVATION	0.0302102768216022	REACTOME	ICA
REACTOME_REGULATORY_RNA_PATHWAYS	0.0370583686819382	REACTOME	ICA
REACTOME_EGFR_DOWNREGULATION	0.0246755140963535	REACTOME	ICA
REACTOME_PROCESSING_OF_CAPPED_INTRON_CONTAINING_PRE_MRNA	0.04932391630348	REACTOME	ICA
REACTOME_PECAM1_INTERACTIONS	0.0303562640195104	REACTOME	ICA
REACTOME_TCR_SIGNALING	0.0328808369043428	REACTOME	ICA
REACTOME_REGULATION_OF_PYRUVATE_DEHYDROGENASE_PDH_COMPLEX	0.0777392361739434	REACTOME	ICA
REACTOME_DOWNSTREAM_TCR_SIGNALING	0.0310402647065291	REACTOME	ICA
REACTOME_BASIGIN_INTERACTIONS	0.0236000552034108	REACTOME	ICA
REACTOME_AKT_PHOSPHORYLATES_TARGETS_IN_THE_CYTOSOL	0.0364446601610472	REACTOME	ICA
REACTOME_GAB1_SIGNALOSOME	0.0269166189098458	REACTOME	ICA
REACTOME_SHC1_EVENTS_IN_EGFR_SIGNALING	0.0760859068750138	REACTOME	ICA
REACTOME_ACTIVATION_OF_THE_MRNA_UPON_BINDING_OF_THE_CAP_BINDING_COMPLEX_AND_EIFS_AND_SUBSEQUENT_BINDING_TO_43S	0.0431297482481607	REACTOME	ICA
REACTOME_PHOSPHORYLATION_OF_CD3_AND_TCR_ZETA_CHAINS	0.0288665736254672	REACTOME	ICA
REACTOME_GLUTAMATE_NEUROTRANSMITTER_RELEASE_CYCLE	0.029411160336331	REACTOME	ICA
REACTOME_TRANSLOCATION_OF_ZAP_70_TO_IMMUNOLOGICAL_SYNAPSE	0.0290082952935269	REACTOME	ICA
REACTOME_ERK_MAPK_TARGETS	0.0200250637480002	REACTOME	ICA
REACTOME_TIE2_SIGNALING	0.0461658922196635	REACTOME	ICA
REACTOME_GENERATION_OF_SECOND_MESSENGER_MOLECULES	0.0252231046315568	REACTOME	ICA
REACTOME_GENERIC_TRANSCRIPTION_PATHWAY	0.0915854905312833	REACTOME	ICA
REACTOME_RESPONSE_TO_ELEVATED_PLATELET_CYTOSOLIC_CA2_	0.0310802505264425	REACTOME	ICA
REACTOME_TRANSPORT_OF_MATURE_TRANSCRIPT_TO_CYTOPLASM	0.0538192376752475	REACTOME	ICA
REACTOME_METABOLISM_OF_AMINO_ACIDS_AND_DERIVATIVES	0.0376629583413685	REACTOME	ICA
REACTOME_RNA_POL_I_TRANSCRIPTION	0.0429618678467575	REACTOME	ICA
REACTOME_FATTY_ACYL_COA_BIOSYNTHESIS	0.0419393579350661	REACTOME	ICA
REACTOME_E2F_ENABLED_INHIBITION_OF_PRE_REPLICATION_COMPLEX_FORMATION	0.078582833043372	REACTOME	ICA
REACTOME_P75NTR_RECRUITS_SIGNALLING_COMPLEXES	0.0221658676530515	REACTOME	ICA
REACTOME_BIOLOGICAL_OXIDATIONS	0.0424588194011185	REACTOME	ICA
REACTOME_REGULATED_PROTEOLYSIS_OF_P75NTR	0.0278610504452587	REACTOME	ICA
REACTOME_TRANSMISSION_ACROSS_CHEMICAL_SYNAPSES	0.0488003284732662	REACTOME	ICA
REACTOME_P75NTR_SIGNALS_VIA_NFKB	0.031975247304149	REACTOME	ICA
REACTOME_CASPASE_MEDIATED_CLEAVAGE_OF_CYTOSKELETAL_PROTEINS	0.0393236730921145	REACTOME	ICA
REACTOME_XENOBIOTICS	0.0471167573076138	REACTOME	ICA
REACTOME_INTEGRIN_CELL_SURFACE_INTERACTIONS	0.0257950812333451	REACTOME	ICA
REACTOME_REGULATION_OF_ORNITHINE_DECARBOXYLASE_ODC	0.088569796257857	REACTOME	ICA
REACTOME_CYTOCHROME_P450_ARRANGED_BY_SUBSTRATE_TYPE	0.0321535600597714	REACTOME	ICA
REACTOME_BASE_FREE_SUGAR_PHOSPHATE_REMOVAL_VIA_THE_SINGLE_NUCLEOTIDE_REPLACEMENT_PATHWAY	0.0672100423493664	REACTOME	ICA
REACTOME_APOPTOTIC_CLEAVAGE_OF_CELL_ADHESION_PROTEINS	0.0386251690948659	REACTOME	ICA
REACTOME_HDL_MEDIATED_LIPID_TRANSPORT	0.0405894145149493	REACTOME	ICA
REACTOME_NRAGE_SIGNALS_DEATH_THROUGH_JNK	0.0344782685531765	REACTOME	ICA
REACTOME_SLBP_DEPENDENT_PROCESSING_OF_REPLICATION_DEPENDENT_HISTONE_PRE_MRNAS	0.0782859329069845	REACTOME	ICA
REACTOME_NRIF_SIGNALS_CELL_DEATH_FROM_THE_NUCLEUS	0.0518495463162417	REACTOME	ICA
REACTOME_REGULATION_OF_APOPTOSIS	0.0815245346538225	REACTOME	ICA
REACTOME_RNA_POL_II_TRANSCRIPTION	0.0648002238678065	REACTOME	ICA
REACTOME_NEURONAL_SYSTEM	0.0525131147351211	REACTOME	ICA
REACTOME_NFKB_IS_ACTIVATED_AND_SIGNALS_SURVIVAL	0.0296779619997529	REACTOME	ICA
REACTOME_REGULATION_OF_BETA_CELL_DEVELOPMENT	0.0278935661158323	REACTOME	ICA
REACTOME_PHASE1_FUNCTIONALIZATION_OF_COMPOUNDS	0.0423832768920617	REACTOME	ICA
REACTOME_RNA_POL_III_TRANSCRIPTION	0.0720270273208809	REACTOME	ICA
REACTOME_CELL_DEATH_SIGNALLING_VIA_NRAGE_NRIF_AND_NADE	0.0277971038181192	REACTOME	ICA
REACTOME_NEUROTRANSMITTER_RELEASE_CYCLE	0.0249786199810048	REACTOME	ICA
REACTOME_P75_NTR_RECEPTOR_MEDIATED_SIGNALLING	0.0334532045148401	REACTOME	ICA
REACTOME_AMINO_ACID_TRANSPORT_ACROSS_THE_PLASMA_MEMBRANE	0.0433641787275819	REACTOME	ICA
REACTOME_ENDOGENOUS_STEROLS	0.0513044028551079	REACTOME	ICA
REACTOME_REGULATION_OF_GENE_EXPRESSION_IN_BETA_CELLS	0.0276121479391349	REACTOME	ICA
REACTOME_GLYCOLYSIS	0.0361310874660033	REACTOME	ICA
REACTOME_PROCESSIVE_SYNTHESIS_ON_THE_LAGGING_STRAND	0.081842859310108	REACTOME	ICA
REACTOME_PEPTIDE_CHAIN_ELONGATION	0.0503773031545596	REACTOME	ICA
REACTOME_COMMON_PATHWAY	0.044739012278739	REACTOME	ICA
REACTOME_MRNA_CAPPING	0.0694966030373864	REACTOME	ICA
REACTOME_MITOCHONDRIAL_FATTY_ACID_BETA_OXIDATION	0.0646866958332607	REACTOME	ICA
REACTOME_SIGNALING_BY_GPCR		REACTOME	ICA
REACTOME_PEPTIDE_LIGAND_BINDING_RECEPTORS	0.0447936109672007	REACTOME	ICA
REACTOME_METABOLISM_OF_POLYAMINES	0.0584316928605697	REACTOME	ICA
REACTOME_CLASS_A1_RHODOPSIN_LIKE_RECEPTORS	0.0324456066832007	REACTOME	ICA
REACTOME_NOTCH_HLH_TRANSCRIPTION_PATHWAY	0.031148190832413	REACTOME	ICA
REACTOME_INTEGRATION_OF_ENERGY_METABOLISM	0.0277987223693268	REACTOME	ICA
REACTOME_CELL_CYCLE_MITOTIC	0.07122937800405	REACTOME	ICA
REACTOME_GLUCONEOGENESIS	0.0405147105664849	REACTOME	ICA
REACTOME_DOPAMINE_NEUROTRANSMITTER_RELEASE_CYCLE	0.0286300511696465	REACTOME	ICA
REACTOME_OPIOID_SIGNALLING	0.0247982205962267	REACTOME	ICA
REACTOME_RECRUITMENT_OF_MITOTIC_CENTROSOME_PROTEINS_AND_COMPLEXES	0.0685122356168122	REACTOME	ICA
REACTOME_MITOCHONDRIAL_TRNA_AMINOACYLATION	0.0646498173389038	REACTOME	ICA
REACTOME_CYTOSOLIC_TRNA_AMINOACYLATION	0.0797100605922279	REACTOME	ICA
REACTOME_CA_DEPENDENT_EVENTS	0.0466812016386252	REACTOME	ICA
REACTOME_ACETYLCHOLINE_NEUROTRANSMITTER_RELEASE_CYCLE	0.0295804552514088	REACTOME	ICA
REACTOME_ADENYLATE_CYCLASE_ACTIVATING_PATHWAY	0.0283064314623893	REACTOME	ICA
REACTOME_ADENYLATE_CYCLASE_INHIBITORY_PATHWAY	0.0308742710058126	REACTOME	ICA
REACTOME_DARPP_32_EVENTS	0.0298725415190187	REACTOME	ICA
REACTOME_CHEMOKINE_RECEPTORS_BIND_CHEMOKINES	0.03420998250437	REACTOME	ICA
REACTOME_LOSS_OF_NLP_FROM_MITOTIC_CENTROSOMES	0.0666993639932722	REACTOME	ICA
REACTOME_NEUROTRANSMITTER_RECEPTOR_BINDING_AND_DOWNSTREAM_TRANSMISSION_IN_THE_POSTSYNAPTIC_CELL	0.0565444345845727	REACTOME	ICA
REACTOME_CELL_CYCLE_CHECKPOINTS	0.0852541630045331	REACTOME	ICA
REACTOME_DIABETES_PATHWAYS	0.0192498660524409	REACTOME	ICA
REACTOME_P130CAS_LINKAGE_TO_MAPK_SIGNALING_FOR_INTEGRINS	0.0226807517015594	REACTOME	ICA
REACTOME_GLYCOPROTEIN_HORMONES		REACTOME	ICA
REACTOME_NOREPINEPHRINE_NEUROTRANSMITTER_RELEASE_CYCLE	0.02289187610427	REACTOME	ICA
REACTOME_PLC_BETA_MEDIATED_EVENTS	0.0302488976849585	REACTOME	ICA
REACTOME_REGULATION_OF_INSULIN_LIKE_GROWTH_FACTOR_IGF_ACTIVITY_BY_INSULIN_LIKE_GROWTH_FACTOR_BINDING_PROTEINS_IGFBPS	0.0278160056823107	REACTOME	ICA
REACTOME_GRB2_SOS_PROVIDES_LINKAGE_TO_MAPK_SIGNALING_FOR_INTERGRINS_	0.0334923134518846	REACTOME	ICA
REACTOME_PEPTIDE_HORMONE_BIOSYNTHESIS	0.0183081812443193	REACTOME	ICA
REACTOME_G_PROTEIN_ACTIVATION	0.0356480895726415	REACTOME	ICA
REACTOME_ACETYLCHOLINE_BINDING_AND_DOWNSTREAM_EVENTS	0.0740070703278395	REACTOME	ICA
REACTOME_ABC_FAMILY_PROTEINS_MEDIATED_TRANSPORT	0.0418152864990126	REACTOME	ICA
REACTOME_TRNA_AMINOACYLATION	0.075101291518885	REACTOME	ICA
REACTOME_OLFACTORY_SIGNALING_PATHWAY	0.0771391717148754	REACTOME	ICA
REACTOME_STEROID_HORMONES	0.0330808819171893	REACTOME	ICA
REACTOME_PKA_MEDIATED_PHOSPHORYLATION_OF_CREB	0.0223873826640025	REACTOME	ICA
REACTOME_RECRUITMENT_OF_NUMA_TO_MITOTIC_CENTROSOMES	0.0717589157954947	REACTOME	ICA
REACTOME_AMINE_DERIVED_HORMONES	0.0301374112035779	REACTOME	ICA
REACTOME_TRANSMEMBRANE_TRANSPORT_OF_SMALL_MOLECULES	0.0427738595658606	REACTOME	ICA
REACTOME_INTEGRIN_ALPHAIIB_BETA3_SIGNALING	0.0233703795817666	REACTOME	ICA
REACTOME_NUCLEAR_RECEPTOR_TRANSCRIPTION_PATHWAY	0.0290396389220392	REACTOME	ICA
REACTOME_INSULIN_SYNTHESIS_AND_PROCESSING	0.0410455414270505	REACTOME	ICA
REACTOME_CYCLIN_E_ASSOCIATED_EVENTS_DURING_G1_S_TRANSITION_	0.0948510497948871	REACTOME	ICA
REACTOME_HOMOLOGOUS_RECOMBINATION_REPAIR_OF_REPLICATION_INDEPENDENT_DOUBLE_STRAND_BREAKS	0.0728785929547262	REACTOME	ICA
REACTOME_G1_PHASE	0.0684809346140959	REACTOME	ICA
REACTOME_ELEVATION_OF_CYTOSOLIC_CA2_LEVELS		REACTOME	ICA
REACTOME_P53_DEPENDENT_G1_DNA_DAMAGE_RESPONSE	0.0932666805194935	REACTOME	ICA
REACTOME_TRANSCRIPTION_COUPLED_NER_TC_NER	0.0872819746449794	REACTOME	ICA
REACTOME_RNA_POL_II_TRANSCRIPTION_PRE_INITIATION_AND_PROMOTER_OPENING	0.0763458753108068	REACTOME	ICA
REACTOME_GLUCAGON_SIGNALING_IN_METABOLIC_REGULATION	0.0447129466493457	REACTOME	ICA
REACTOME_MRNA_PROCESSING	0.0612170121784403	REACTOME	ICA
REACTOME_SIGNALING_BY_PDGF	0.0282082804962752	REACTOME	ICA
REACTOME_ASSOCIATION_OF_TRIC_CCT_WITH_TARGET_PROTEINS_DURING_BIOSYNTHESIS	0.0700539163385398	REACTOME	ICA
REACTOME_PREFOLDIN_MEDIATED_TRANSFER_OF_SUBSTRATE_TO_CCT_TRIC	0.07870909234596	REACTOME	ICA
REACTOME_HORMONE_LIGAND_BINDING_RECEPTORS		REACTOME	ICA
REACTOME_GPVI_MEDIATED_ACTIVATION_CASCADE	0.0347555697402381	REACTOME	ICA
REACTOME_PROTEIN_FOLDING	0.0861852071269959	REACTOME	ICA
REACTOME_FORMATION_OF_TUBULIN_FOLDING_INTERMEDIATES_BY_CCT_TRIC	0.0716374899217409	REACTOME	ICA
REACTOME_PEROXISOMAL_LIPID_METABOLISM	0.0396867167279326	REACTOME	ICA
REACTOME_POST_CHAPERONIN_TUBULIN_FOLDING_PATHWAY	0.0522840721529555	REACTOME	ICA
REACTOME_STRIATED_MUSCLE_CONTRACTION	0.0500862113744202	REACTOME	ICA
REACTOME_METABOLISM_OF_NUCLEOTIDES	0.0623758590314685	REACTOME	ICA
REACTOME_AMINE_LIGAND_BINDING_RECEPTORS	0.0498481717620633	REACTOME	ICA
REACTOME_METABOLISM_OF_PROTEINS	0.0466085993297773	REACTOME	ICA
REACTOME_DOWNSTREAM_SIGNAL_TRANSDUCTION	0.0292814655500128	REACTOME	ICA
REACTOME_MUSCLE_CONTRACTION	0.0241784260676302	REACTOME	ICA
REACTOME_SEROTONIN_RECEPTORS	0.0750239194266008	REACTOME	ICA
REACTOME_CDC6_ASSOCIATION_WITH_THE_ORC_ORIGIN_COMPLEX	0.0819148182445527	REACTOME	ICA
REACTOME_M_G1_TRANSITION	0.0886047749598171	REACTOME	ICA
REACTOME_MRNA_SPLICING	0.0573034743758233	REACTOME	ICA
REACTOME_MRNA_SPLICING_MINOR_PATHWAY	0.0780265871998681	REACTOME	ICA
REACTOME_3_UTR_MEDIATED_TRANSLATIONAL_REGULATION	0.0387135324607872	REACTOME	ICA
REACTOME_PROCESSING_OF_CAPPED_INTRONLESS_PRE_MRNA	0.0855507649090995	REACTOME	ICA
REACTOME_PURINE_RIBONUCLEOSIDE_MONOPHOSPHATE_BIOSYNTHESIS	0.0704811823187459	REACTOME	ICA
REACTOME_G1_S_TRANSITION	0.0833187328620765	REACTOME	ICA
REACTOME_CITRIC_ACID_CYCLE_TCA_CYCLE	0.0563648662125023	REACTOME	ICA
REACTOME_TRANSCRIPTION	0.0608703715364989	REACTOME	ICA
REACTOME_POL_SWITCHING	0.0792007510907893	REACTOME	ICA
REACTOME_NUCLEOTIDE_EXCISION_REPAIR	0.0830189412326149	REACTOME	ICA
REACTOME_REGULATION_OF_THE_FANCONI_ANEMIA_PATHWAY		REACTOME	ICA
REACTOME_AXON_GUIDANCE	0.0253671752648375	REACTOME	ICA
REACTOME_ACTIVATION_OF_CHAPERONE_GENES_BY_XBP1S	0.0238017313576009	REACTOME	ICA
REACTOME_REGULATION_OF_INSULIN_SECRETION_BY_GLUCAGON_LIKE_PEPTIDE1	0.0278954281155209	REACTOME	ICA
REACTOME_PERK_REGULATED_GENE_EXPRESSION	0.0533034180476414	REACTOME	ICA
REACTOME_G_ALPHA_Q_SIGNALLING_EVENTS	0.0496282193978509	REACTOME	ICA
REACTOME_P2Y_RECEPTORS	0.0511773592054224	REACTOME	ICA
REACTOME_TRAFFICKING_OF_AMPA_RECEPTORS	0.0325875754900828	REACTOME	ICA
REACTOME_NCAM1_INTERACTIONS	0.0304610492558669	REACTOME	ICA
REACTOME_CLASS_C_3_METABOTROPIC_GLUTAMATE_PHEROMONE_RECEPTORS	0.0545929147492406	REACTOME	ICA
REACTOME_REGULATION_OF_INSULIN_SECRETION	0.0209975326710903	REACTOME	ICA
REACTOME_NCAM_SIGNALING_FOR_NEURITE_OUT_GROWTH	0.0304776116083575	REACTOME	ICA
REACTOME_INHIBITION_OF_INSULIN_SECRETION_BY_ADRENALINE_NORADRENALINE	0.0403190497575076	REACTOME	ICA
REACTOME_NUCLEOTIDE_LIKE_PURINERGIC_RECEPTORS	0.037899574094611	REACTOME	ICA
REACTOME_ACTIVATION_OF_CHAPERONES_BY_ATF6_ALPHA	0.0343996967114506	REACTOME	ICA
REACTOME_TRANSPORT_OF_MATURE_MRNA_DERIVED_FROM_AN_INTRONLESS_TRANSCRIPT	0.0762783508023946	REACTOME	ICA
REACTOME_EICOSANOID_LIGAND_BINDING_RECEPTORS	0.027082908132006	REACTOME	ICA
REACTOME_ACTIVATION_OF_GENES_BY_ATF4	0.0574327947273234	REACTOME	ICA
REACTOME_UNFOLDED_PROTEIN_RESPONSE	0.0383036645584611	REACTOME	ICA
REACTOME_CLASS_B_2_SECRETIN_FAMILY_RECEPTORS	0.0658422951102777	REACTOME	ICA
REACTOME_GLUCAGON_TYPE_LIGAND_RECEPTORS	0.0391588803825024	REACTOME	ICA
REACTOME_REGULATION_OF_INSULIN_SECRETION_BY_ACETYLCHOLINE	0.0254646443006049	REACTOME	ICA
REACTOME_G_ALPHA1213_SIGNALLING_EVENTS	0.0342252659642312	REACTOME	ICA
REACTOME_FANCONI_ANEMIA_PATHWAY	0.0772259006208884	REACTOME	ICA
REACTOME_TRAFFICKING_OF_GLUR2_CONTAINING_AMPA_RECEPTORS	0.0373732614051074	REACTOME	ICA
REACTOME_ACTIVATION_OF_CHAPERONE_GENES_BY_ATF6_ALPHA		REACTOME	ICA
REACTOME_PROSTANOID_LIGAND_RECEPTORS		REACTOME	ICA
REACTOME_OPSINS		REACTOME	ICA
REACTOME_FORMATION_OF_RNA_POL_II_ELONGATION_COMPLEX_	0.0773531675135958	REACTOME	ICA
REACTOME_MRNA_3_END_PROCESSING	0.043642574521026	REACTOME	ICA
REACTOME_POST_TRANSLATIONAL_MODIFICATION_SYNTHESIS_OF_GPI_ANCHORED_PROTEINS	0.0342818924806839	REACTOME	ICA
REACTOME_CYCLIN_A_B1_ASSOCIATED_EVENTS_DURING_G2_M_TRANSITION	0.0817245984018278	REACTOME	ICA
REACTOME_ELONGATION_ARREST_AND_RECOVERY	0.0822876218344916	REACTOME	ICA
REACTOME_SLC_MEDIATED_TRANSMEMBRANE_TRANSPORT	0.0738149807161753	REACTOME	ICA
REACTOME_ADP_SIGNALLING_THROUGH_P2RY1	0.0258097005277366	REACTOME	ICA
REACTOME_G_BETA_GAMMA_SIGNALLING_THROUGH_PLC_BETA	0.0265329249986552	REACTOME	ICA
REACTOME_CD28_CO_STIMULATION	0.0398190619614813	REACTOME	ICA
REACTOME_GPCR_DOWNSTREAM_SIGNALING		REACTOME	ICA
REACTOME_SYNTHESIS_SECRETION_AND_DEACYLATION_OF_GHRELIN	0.0565742883906301	REACTOME	ICA
REACTOME_ADHERENS_JUNCTIONS_INTERACTIONS	0.0256640945841414	REACTOME	ICA
REACTOME_CRMPS_IN_SEMA3A_SIGNALING	0.031677661153346	REACTOME	ICA
REACTOME_OTHER_SEMAPHORIN_INTERACTIONS	0.02321134992614	REACTOME	ICA
REACTOME_ACTIVATION_OF_RAC	0.0309220326668061	REACTOME	ICA
REACTOME_PURINE_SALVAGE	0.0408618818885152	REACTOME	ICA
REACTOME_G_ALPHA_I_SIGNALLING_EVENTS	0.0339508199785074	REACTOME	ICA
REACTOME_SEMA3A_PAK_DEPENDENT_AXON_REPULSION	0.0221646361804998	REACTOME	ICA
REACTOME_CD28_DEPENDENT_VAV1_PATHWAY	0.0299465707354927	REACTOME	ICA
REACTOME_SEMA4D_IN_SEMAPHORIN_SIGNALING	0.0312544558112841	REACTOME	ICA
REACTOME_SEMAPHORIN_INTERACTIONS	0.0217884370557125	REACTOME	ICA
REACTOME_SEMA4D_INDUCED_CELL_MIGRATION_AND_GROWTH_CONE_COLLAPSE	0.0290978715135854	REACTOME	ICA
REACTOME_SEMA3A_PLEXIN_REPULSION_SIGNALING_BY_INHIBITING_INTEGRIN_ADHESION	0.0239211283048387	REACTOME	ICA
REACTOME_LYSOSOME_VESICLE_BIOGENESIS	0.031534980107213	REACTOME	ICA
REACTOME_G_BETA_GAMMA_SIGNALLING_THROUGH_PI3KGAMMA	0.0384546201097813	REACTOME	ICA
REACTOME_TRANSPORT_OF_GLUCOSE_AND_OTHER_SUGARS_BILE_SALTS_AND_ORGANIC_ACIDS_METAL_IONS_AND_AMINE_COMPOUNDS	0.0444230162651332	REACTOME	ICA
REACTOME_SPHINGOLIPID_METABOLISM	0.0287421907574079	REACTOME	ICA
REACTOME_PD1_SIGNALING	0.0259430117351101	REACTOME	ICA
REACTOME_G_ALPHA_S_SIGNALLING_EVENTS	0.0204965692180192	REACTOME	ICA
REACTOME_CELL_CELL_JUNCTION_ORGANIZATION	0.0257834292891176	REACTOME	ICA
REACTOME_G_ALPHA_Z_SIGNALLING_EVENTS	0.0303816852645945	REACTOME	ICA
REACTOME_FACILITATIVE_NA_INDEPENDENT_GLUCOSE_TRANSPORTERS	0.0312915801300394	REACTOME	ICA
REACTOME_COSTIMULATION_BY_THE_CD28_FAMILY	0.0292795290419467	REACTOME	ICA
REACTOME_SIGNALING_BY_ROBO_RECEPTOR	0.0226823948392591	REACTOME	ICA
REACTOME_CD28_DEPENDENT_PI3K_AKT_SIGNALING	0.0300995633372237	REACTOME	ICA
REACTOME_TIGHT_JUNCTION_INTERACTIONS	0.0306645795754826	REACTOME	ICA
REACTOME_G_PROTEIN_BETA_GAMMA_SIGNALLING	0.0349822092562713	REACTOME	ICA
REACTOME_TRANSPORT_OF_INORGANIC_CATIONS_ANIONS_AND_AMINO_ACIDS_OLIGOPEPTIDES	0.0433705607648961	REACTOME	ICA
REACTOME_GOLGI_ASSOCIATED_VESICLE_BIOGENESIS	0.028528273236449	REACTOME	ICA
REACTOME_CTLA4_INHIBITORY_SIGNALING	0.0608602596890506	REACTOME	ICA
REACTOME_FORMATION_OF_TRANSCRIPTION_COUPLED_NER_TC_NER_REPAIR_COMPLEX	0.0609929533662858	REACTOME	ICA
REACTOME_AMINO_ACID_AND_OLIGOPEPTIDE_SLC_TRANSPORTERS	0.0462746262402264	REACTOME	ICA
REACTOME_CDT1_ASSOCIATION_WITH_THE_CDC6_ORC_ORIGIN_COMPLEX	0.0957726560274935	REACTOME	ICA
REACTOME_BRANCHED_CHAIN_AMINO_ACID_CATABOLISM	0.0489389573599527	REACTOME	ICA
REACTOME_REPAIR_SYNTHESIS_FOR_GAP_FILLING_BY_DNA_POL_IN_TC_NER	0.0839004606791623	REACTOME	ICA
REACTOME_RECEPTOR_LIGAND_BINDING_INITIATES_THE_SECOND_PROTEOLYTIC_CLEAVAGE_OF_NOTCH_RECEPTOR	0.0295381407524237	REACTOME	ICA
REACTOME_SYNTHESIS_OF_DNA	0.0928575050200829	REACTOME	ICA
REACTOME_NA_CL_DEPENDENT_NEUROTRANSMITTER_TRANSPORTERS	0.0390320528247263	REACTOME	ICA
REACTOME_FORMATION_OF_FIBRIN_CLOT_CLOTTING_CASCADE	0.0490784541347309	REACTOME	ICA
REACTOME_DEADENYLATION_OF_MRNA	0.0294822562185148	REACTOME	ICA
REACTOME_MRNA_DECAY_BY_5_TO_3_EXORIBONUCLEASE	0.0373795714929722	REACTOME	ICA
REACTOME_SIGNAL_AMPLIFICATION	0.0268409367244397	REACTOME	ICA
REACTOME_ZINC_TRANSPORTERS	0.0492822522749038	REACTOME	ICA
REACTOME_DOUBLE_STRAND_BREAK_REPAIR	0.080726424991445	REACTOME	ICA
REACTOME_RAS_ACTIVATION_UOPN_CA2_INFUX_THROUGH_NMDA_RECEPTOR	0.0273399718998325	REACTOME	ICA
REACTOME_METAL_ION_SLC_TRANSPORTERS	0.025997542582931	REACTOME	ICA
REACTOME_AUTODEGRADATION_OF_THE_E3_UBIQUITIN_LIGASE_COP1	0.0844945427661143	REACTOME	ICA
REACTOME_SMOOTH_MUSCLE_CONTRACTION	0.0256464641923643	REACTOME	ICA
REACTOME_ACTIVATION_OF_NMDA_RECEPTOR_UPON_GLUTAMATE_BINDING_AND_POSTSYNAPTIC_EVENTS	0.0226627385363521	REACTOME	ICA
REACTOME_CREB_PHOSPHORYLATION_THROUGH_THE_ACTIVATION_OF_RAS	0.037197021521761	REACTOME	ICA
REACTOME_POST_NMDA_RECEPTOR_ACTIVATION_EVENTS	0.0278482965518277	REACTOME	ICA
REACTOME_UNBLOCKING_OF_NMDA_RECEPTOR_GLUTAMATE_BINDING_AND_ACTIVATION	0.032461910892906	REACTOME	ICA
REACTOME_METABOLISM_OF_MRNA	0.0558595451181039	REACTOME	ICA
REACTOME_MRNA_DECAY_BY_3_TO_5_EXORIBONUCLEASE	0.0677973636017186	REACTOME	ICA
REACTOME_BILE_SALT_AND_ORGANIC_ANION_SLC_TRANSPORTERS	0.0276613130991728	REACTOME	ICA
REACTOME_DEADENYLATION_DEPENDENT_MRNA_DECAY	0.0583816865765417	REACTOME	ICA
REACTOME_CREB_PHOSPHORYLATION_THROUGH_THE_ACTIVATION_OF_CAMKII	0.0244136843230939	REACTOME	ICA
REACTOME_THROMBOXANE_SIGNALLING_THROUGH_TP_RECEPTOR	0.0251365449809814	REACTOME	ICA
REACTOME_CELL_EXTRACELLULAR_MATRIX_INTERACTIONS	0.0293303174507188	REACTOME	ICA
REACTOME_ADP_SIGNALLING_THROUGH_P2RY12	0.0230217948758267	REACTOME	ICA
REACTOME_CELL_JUNCTION_ORGANIZATION	0.0269802885884968	REACTOME	ICA
REACTOME_AMINE_COMPOUND_SLC_TRANSPORTERS	0.026168059139263	REACTOME	ICA
REACTOME_PYRUVATE_METABOLISM	0.052222681586197	REACTOME	ICA
REACTOME_PURINE_CATABOLISM	0.0312563534195123	REACTOME	ICA
REACTOME_GLUCOSE_TRANSPORT	0.0751453405767901	REACTOME	ICA
REACTOME_FRS2_MEDIATED_CASCADE	0.0226301192959942	REACTOME	ICA
REACTOME_METABOLISM_OF_RNA	0.0658144732743622	REACTOME	ICA
REACTOME_MITOTIC_G1_G1_S_PHASES	0.0759872380983762	REACTOME	ICA
REACTOME_PI_3K_CASCADE	0.037073002792371	REACTOME	ICA
REACTOME_DOWNSTREAM_SIGNALING_OF_ACTIVATED_FGFR	0.0245884760365649	REACTOME	ICA
REACTOME_REGULATION_OF_MITOTIC_CELL_CYCLE	0.0910041104305031	REACTOME	ICA
REACTOME_TAK1_ACTIVATES_NFKB_BY_PHOSPHORYLATION_AND_ACTIVATION_OF_IKKS_COMPLEX	0.0448387815303807	REACTOME	ICA
REACTOME_REGULATION_OF_AMPK_ACTIVITY_VIA_LKB1	0.0315629422646368	REACTOME	ICA
REACTOME_MITOTIC_M_M_G1_PHASES	0.0767341298442088	REACTOME	ICA
REACTOME_MYOGENESIS	0.0270320016615484	REACTOME	ICA
REACTOME_MAP_KINASE_ACTIVATION_IN_TLR_CASCADE	0.0284539847200776	REACTOME	ICA
REACTOME_PHOSPHOLIPASE_C_MEDIATED_CASCADE	0.0257847008436939	REACTOME	ICA
REACTOME_ACTIVATION_OF_KAINATE_RECEPTORS_UPON_GLUTAMATE_BINDING	0.0273130312279664	REACTOME	ICA
REACTOME_IONOTROPIC_ACTIVITY_OF_KAINATE_RECEPTORS	0.0226962283860961	REACTOME	ICA
REACTOME_ACTIVATION_OF_THE_AP1_FAMILY_OF_TRANSCRIPTION_FACTORS	0.0226829202341867	REACTOME	ICA
REACTOME_MAPK_TARGETS_NUCLEAR_EVENTS_MEDIATED_BY_MAP_KINASES	0.023178659529774	REACTOME	ICA
REACTOME_SYNTHESIS_AND_INTERCONVERSION_OF_NUCLEOTIDE_DI_AND_TRIPHOSPHATES	0.0874441562349346	REACTOME	ICA
REACTOME_GPCR_LIGAND_BINDING	0.0406579997841397	REACTOME	ICA
REACTOME_RNA_POL_I_RNA_POL_III_AND_MITOCHONDRIAL_TRANSCRIPTION	0.0718656907155728	REACTOME	ICA
REACTOME_JNK_C_JUN_KINASES_PHOSPHORYLATION_AND_ACTIVATION_MEDIATED_BY_ACTIVATED_HUMAN_TAK1	0.0478844600736685	REACTOME	ICA
REACTOME_SHC_MEDIATED_CASCADE	0.0321326241941473	REACTOME	ICA
REACTOME_THROMBIN_SIGNALLING_THROUGH_PROTEINASE_ACTIVATED_RECEPTORS_PARS	0.0351746422829492	REACTOME	ICA
REACTOME_ENERGY_DEPENDENT_REGULATION_OF_MTOR_BY_LKB1_AMPK	0.0394811787424003	REACTOME	ICA
REACTOME_MITOTIC_G2_G2_M_PHASES	0.0808699048317925	REACTOME	ICA
REACTOME_REGULATION_OF_RHEB_GTPASE_ACTIVITY_BY_AMPK	0.0587235238706078	REACTOME	ICA
REACTOME_ACTIVATED_TAK1_MEDIATES_P38_MAPK_ACTIVATION	0.0456405427220524	REACTOME	ICA
REACTOME_DNA_REPAIR	0.0757579889198678	REACTOME	ICA
REACTOME_EFFECTS_OF_PIP2_HYDROLYSIS	0.0308684757672857	REACTOME	ICA
REACTOME_RNA_POL_II_PRE_TRANSCRIPTION_EVENTS	0.0760266913599555	REACTOME	ICA
REACTOME_ROLE_OF_DCC_IN_REGULATING_APOPTOSIS	0.03215483218563	REACTOME	ICA
REACTOME_POST_TRANSLATIONAL_PROTEIN_MODIFICATION	0.0237530612939498	REACTOME	ICA
REACTOME_CHROMOSOME_MAINTENANCE	0.0712919372160062	REACTOME	ICA
REACTOME_DEPOSITION_OF_NEW_CENPA_CONTAINING_NUCLEOSOMES_AT_THE_CENTROMERE	0.0679189347569614	REACTOME	ICA
REACTOME_L1CAM_INTERACTIONS	0.025872511740868	REACTOME	ICA
REACTOME_ROLE_OF_SECOND_MESSENGERS_IN_NETRIN1_SIGNALING		REACTOME	ICA
REACTOME_SIGNALING_BY_ILS	0.0413238182580272	REACTOME	ICA
REACTOME_NETRIN1_SIGNALING	0.0254390866600547	REACTOME	ICA
REACTOME_METABOLISM_OF_LIPIDS_AND_LIPOPROTEINS	0.0266448205442108	REACTOME	ICA
REACTOME_INTERACTION_BETWEEN_L1_AND_ANKYRINS	0.0284789016303748	REACTOME	ICA
REACTOME_SIGNAL_TRANSDUCTION_BY_L1	0.0266515342049657	REACTOME	ICA
REACTOME_FATTY_ACID_TRIACYLGLYCEROL_AND_KETONE_BODY_METABOLISM	0.0320161703180706	REACTOME	ICA
REACTOME_TRANSPORT_OF_VITAMINS_NUCLEOSIDES_AND_RELATED_MOLECULES	0.0409585915353432	REACTOME	ICA
REACTOME_HIGHLY_CALCIUM_PERMEABLE_POSTSYNAPTIC_NICOTINIC_ACETYLCHOLINE_RECEPTORS	0.0621414567843654	REACTOME	ICA
REACTOME_RNA_POL_I_PROMOTER_OPENING	0.0364062589057756	REACTOME	ICA
REACTOME_PRESYNAPTIC_NICOTINIC_ACETYLCHOLINE_RECEPTORS	0.0749360765890748	REACTOME	ICA
REACTOME_ORGANIC_CATION_ANION_ZWITTERION_TRANSPORT	0.0288700503741744	REACTOME	ICA
REACTOME_DCC_MEDIATED_ATTRACTIVE_SIGNALING	0.0246662807528061	REACTOME	ICA
REACTOME_RECYCLING_PATHWAY_OF_L1	0.0303683940952183	REACTOME	ICA
REACTOME_SYNTHESIS_OF_SUBSTRATES_IN_N_GLYCAN_BIOSYTHESIS	0.0489601086989756	REACTOME	ICA
REACTOME_RESPIRATORY_ELECTRON_TRANSPORT	0.0484203966779562	REACTOME	ICA
REACTOME_ASPARAGINE_N_LINKED_GLYCOSYLATION	0.05785489908867	REACTOME	ICA
REACTOME_ASSEMBLY_OF_THE_PRE_REPLICATIVE_COMPLEX	0.0950798975574949	REACTOME	ICA
REACTOME_BIOSYNTHESIS_OF_THE_N_GLYCAN_PRECURSOR_DOLICHOL_LIPID_LINKED_OLIGOSACCHARIDE_LLO_AND_TRANSFER_TO_A_NASCENT_PROTEIN	0.0541541486290944	REACTOME	ICA
REACTOME_IL1_SIGNALING	0.043293294796432	REACTOME	ICA
REACTOME_GLOBAL_GENOMIC_NER_GG_NER	0.0874583520818122	REACTOME	ICA
REACTOME_CGMP_EFFECTS	0.0283112065375172	REACTOME	ICA
REACTOME_REGULATION_OF_SIGNALING_BY_CBL	0.0454704273221553	REACTOME	ICA
REACTOME_AMINO_ACID_SYNTHESIS_AND_INTERCONVERSION_TRANSAMINATION	0.0409883106007269	REACTOME	ICA
REACTOME_CALNEXIN_CALRETICULIN_CYCLE	0.0440941954592089	REACTOME	ICA
REACTOME_SYNTHESIS_SECRETION_AND_INACTIVATION_OF_GIP	0.0241607915962152	REACTOME	ICA
REACTOME_PASSIVE_TRANSPORT_BY_AQUAPORINS	0.0305662326313391	REACTOME	ICA
REACTOME_NEPHRIN_INTERACTIONS	0.0393933073061791	REACTOME	ICA
REACTOME_IL_3_5_AND_GM_CSF_SIGNALING	0.0465140616297947	REACTOME	ICA
REACTOME_NITRIC_OXIDE_STIMULATES_GUANYLATE_CYCLASE	0.0262115250264506	REACTOME	ICA
REACTOME_PLATELET_HOMEOSTASIS	0.0356507999639037	REACTOME	ICA
REACTOME_N_GLYCAN_TRIMMING_IN_THE_ER_AND_CALNEXIN_CALRETICULIN_CYCLE	0.0332047690037946	REACTOME	ICA
REACTOME_PLATELET_SENSITIZATION_BY_LDL	0.0526279967448213	REACTOME	ICA
REACTOME_AQUAPORIN_MEDIATED_TRANSPORT	0.0332445250228199	REACTOME	ICA
REACTOME_IL_RECEPTOR_SHC_SIGNALING	0.0402522320573034	REACTOME	ICA
REACTOME_RAP1_SIGNALLING	0.0476324155296445	REACTOME	ICA
REACTOME_PLATELET_CALCIUM_HOMEOSTASIS	0.04027484221271	REACTOME	ICA
REACTOME_SIGNAL_REGULATORY_PROTEIN_SIRP_FAMILY_INTERACTIONS	0.0427022919957036	REACTOME	ICA
REACTOME_PROSTACYCLIN_SIGNALLING_THROUGH_PROSTACYCLIN_RECEPTOR	0.0233080632303582	REACTOME	ICA
REACTOME_GABA_SYNTHESIS_RELEASE_REUPTAKE_AND_DEGRADATION	0.0290079469544722	REACTOME	ICA
REACTOME_INCRETIN_SYNTHESIS_SECRETION_AND_INACTIVATION	0.021326192981212	REACTOME	ICA
REACTOME_TRANSPORT_OF_ORGANIC_ANIONS	0.0409803493394684	REACTOME	ICA
REACTOME_SYNTHESIS_SECRETION_AND_INACTIVATION_OF_GLP1	0.0294097816408968	REACTOME	ICA
REACTOME_REGULATION_OF_WATER_BALANCE_BY_RENAL_AQUAPORINS	0.0323675333095852	REACTOME	ICA
REACTOME_DESTABILIZATION_OF_MRNA_BY_BRF1	0.0362016558172838	REACTOME	ICA
REACTOME_IRAK1_RECRUITS_IKK_COMPLEX		REACTOME	ICA
REACTOME_TRAF6_MEDIATED_IRF7_ACTIVATION	0.0431713373406724	REACTOME	ICA
REACTOME_CIRCADIAN_CLOCK	0.0298511289916868	REACTOME	ICA
REACTOME_TRAF6_MEDIATED_NFKB_ACTIVATION	0.0440367676870942	REACTOME	ICA
REACTOME_FACTORS_INVOLVED_IN_MEGAKARYOCYTE_DEVELOPMENT_AND_PLATELET_PRODUCTION	0.038533075511571	REACTOME	ICA
REACTOME_REGULATION_OF_IFNG_SIGNALING	0.0523237811256945	REACTOME	ICA
REACTOME_GABA_A_RECEPTOR_ACTIVATION	0.0309016709006399	REACTOME	ICA
REACTOME_REGULATION_OF_MRNA_STABILITY_BY_PROTEINS_THAT_BIND_AU_RICH_ELEMENTS	0.0864114705440259	REACTOME	ICA
REACTOME_INHIBITION_OF_VOLTAGE_GATED_CA2_CHANNELS_VIA_GBETA_GAMMA_SUBUNITS	0.0238073660736027	REACTOME	ICA
REACTOME_IRAK2_MEDIATED_ACTIVATION_OF_TAK1_COMPLEX_UPON_TLR7_8_OR_9_STIMULATION		REACTOME	ICA
REACTOME_TRAF6_MEDIATED_INDUCTION_OF_NFKB_AND_MAP_KINASES_UPON_TLR7_8_OR_9_ACTIVATION	0.047851630729784	REACTOME	ICA
REACTOME_TRAF3_DEPENDENT_IRF_ACTIVATION_PATHWAY	0.0422421899553454	REACTOME	ICA
REACTOME_GABA_B_RECEPTOR_ACTIVATION	0.04071903058137	REACTOME	ICA
REACTOME_NFKB_ACTIVATION_THROUGH_FADD_RIP1_PATHWAY_MEDIATED_BY_CASPASE_8_AND10	0.0464421776717622	REACTOME	ICA
REACTOME_DESTABILIZATION_OF_MRNA_BY_KSRP	0.0798571512071223	REACTOME	ICA
REACTOME_TRANSPORT_TO_THE_GOLGI_AND_SUBSEQUENT_MODIFICATION	0.0379338719362395	REACTOME	ICA
REACTOME_IRON_UPTAKE_AND_TRANSPORT	0.03392213576666	REACTOME	ICA
REACTOME_DESTABILIZATION_OF_MRNA_BY_TRISTETRAPROLIN_TTP	0.0351304300916186	REACTOME	ICA
REACTOME_INTERFERON_GAMMA_SIGNALING	0.0277539591021875	REACTOME	ICA
REACTOME_N_GLYCAN_ANTENNAE_ELONGATION	0.0417125995395779	REACTOME	ICA
REACTOME_TRAF6_MEDIATED_IRF7_ACTIVATION_IN_TLR7_8_OR_9_SIGNALING		REACTOME	ICA
REACTOME_ACTIVATION_OF_IRF3_IRF7_MEDIATED_BY_TBK1_IKK_EPSILON	0.0326393884261702	REACTOME	ICA
REACTOME_ION_TRANSPORT_BY_P_TYPE_ATPASES	0.0285101811195151	REACTOME	ICA
REACTOME_INTERFERON_ALPHA_BETA_SIGNALING	0.0368555168887489	REACTOME	ICA
REACTOME_ADVANCED_GLYCOSYLATION_ENDPRODUCT_RECEPTOR_SIGNALING	0.0416270596099732	REACTOME	ICA
REACTOME_GABA_RECEPTOR_ACTIVATION	0.0432975550312935	REACTOME	ICA
REACTOME_KINESINS	0.0764298077645884	REACTOME	ICA
REACTOME_N_GLYCAN_ANTENNAE_ELONGATION_IN_THE_MEDIAL_TRANS_GOLGI	0.0292881142269434	REACTOME	ICA
REACTOME_REGULATION_OF_IFNA_SIGNALING	0.029807479125254	REACTOME	ICA
REACTOME_INTERFERON_SIGNALING	0.0320515415996875	REACTOME	ICA
REACTOME_NEGATIVE_REGULATORS_OF_RIG_I_MDA5_SIGNALING	0.0489727463189532	REACTOME	ICA
REACTOME_NFKB_AND_MAP_KINASES_ACTIVATION_MEDIATED_BY_TLR4_SIGNALING_REPERTOIRE	0.0397380758446108	REACTOME	ICA
REACTOME_TRANSFERRIN_ENDOCYTOSIS_AND_RECYCLING	0.0367360980340713	REACTOME	ICA
REACTOME_DSCAM_INTERACTIONS	0.0335353484560764	REACTOME	ICA
REACTOME_ION_CHANNEL_TRANSPORT	0.0298962345446543	REACTOME	ICA
REACTOME_DESTABILIZATION_OF_MRNA_BY_AUF1_HNRNP_D0	0.0850125919469442	REACTOME	ICA
REACTOME_TRAF6_MEDIATED_INDUCTION_OF_TAK1_COMPLEX	0.0406746166665559	REACTOME	ICA
REACTOME_RIG_I_MDA5_MEDIATED_INDUCTION_OF_IFN_ALPHA_BETA_PATHWAYS	0.0482506974256015	REACTOME	ICA
REACTOME_IKK_COMPLEX_RECRUITMENT_MEDIATED_BY_RIP1		REACTOME	ICA
REACTOME_LIGAND_GATED_ION_CHANNEL_TRANSPORT	0.0368095415220611	REACTOME	ICA
REACTOME_FORMATION_OF_INCISION_COMPLEX_IN_GG_NER	0.0486136568690424	REACTOME	ICA
REACTOME_TRANSCRIPTIONAL_REGULATION_OF_WHITE_ADIPOCYTE_DIFFERENTIATION	0.0286790322853624	REACTOME	ICA
REACTOME_ENDOSOMAL_SORTING_COMPLEX_REQUIRED_FOR_TRANSPORT_ESCRT	0.048260613179206	REACTOME	ICA
REACTOME_MEIOTIC_RECOMBINATION	0.033446385880754	REACTOME	ICA
REACTOME_IL_2_SIGNALING	0.041046323527944	REACTOME	ICA
REACTOME_IL_6_SIGNALING	0.0508430508499397	REACTOME	ICA
REACTOME_PLATELET_AGGREGATION_PLUG_FORMATION	0.0227632277532801	REACTOME	ICA
REACTOME_SIGNALING_BY_NOTCH	0.0413610405086199	REACTOME	ICA
REACTOME_LAGGING_STRAND_SYNTHESIS	0.0791746902304995	REACTOME	ICA
REACTOME_INTRINSIC_PATHWAY	0.0432759561038433	REACTOME	ICA
REACTOME_INHIBITION_OF_REPLICATION_INITIATION_OF_DAMAGED_DNA_BY_RB1_E2F1	0.0793016168205668	REACTOME	ICA
REACTOME_ETHANOL_OXIDATION	0.0364042816042472	REACTOME	ICA
REACTOME_SYNTHESIS_OF_VERY_LONG_CHAIN_FATTY_ACYL_COAS	0.0210702588925816	REACTOME	ICA
REACTOME_DNA_REPLICATION	0.062769238244365	REACTOME	ICA
REACTOME_CLEAVAGE_OF_GROWING_TRANSCRIPT_IN_THE_TERMINATION_REGION_	0.0536751106418531	REACTOME	ICA
REACTOME_PKB_MEDIATED_EVENTS	0.0478217691659253	REACTOME	ICA
REACTOME_E2F_MEDIATED_REGULATION_OF_DNA_REPLICATION	0.0805664205002892	REACTOME	ICA
REACTOME_METABOLISM_OF_CARBOHYDRATES	0.0390435502415324	REACTOME	ICA
REACTOME_HORMONE_SENSITIVE_LIPASE_HSL_MEDIATED_TRIACYLGLYCEROL_HYDROLYSIS	0.0419864166069735	REACTOME	ICA
REACTOME_SIGNALING_BY_INSULIN_RECEPTOR	0.0400715477829434	REACTOME	ICA
REACTOME_SIGNAL_ATTENUATION	0.0223730360783349	REACTOME	ICA
REACTOME_PURINE_METABOLISM	0.0651410063657611	REACTOME	ICA
REACTOME_SOS_MEDIATED_SIGNALLING	0.0674582473160181	REACTOME	ICA
REACTOME_RNA_POL_III_TRANSCRIPTION_INITIATION_FROM_TYPE_3_PROMOTER	0.0666354797348936	REACTOME	ICA
REACTOME_APOPTOSIS	0.0604830907620588	REACTOME	ICA
REACTOME_LIPID_DIGESTION_MOBILIZATION_AND_TRANSPORT	0.0481835157332174	REACTOME	ICA
REACTOME_HEMOSTASIS	0.037646431198634	REACTOME	ICA
REACTOME_INFLUENZA_LIFE_CYCLE	0.0610832342705252	REACTOME	ICA
REACTOME_INFLUENZA_VIRAL_RNA_TRANSCRIPTION_AND_REPLICATION	0.0397397523472705	REACTOME	ICA
REACTOME_NEP_NS2_INTERACTS_WITH_THE_CELLULAR_EXPORT_MACHINERY	0.070290392735171	REACTOME	ICA
REACTOME_HIV_INFECTION	0.0764469263962797	REACTOME	ICA
REACTOME_TRANSPORT_OF_RIBONUCLEOPROTEINS_INTO_THE_HOST_NUCLEUS	0.0661574988441378	REACTOME	ICA
REACTOME_HIV_LIFE_CYCLE	0.076241895792388	REACTOME	ICA
REACTOME_ABORTIVE_ELONGATION_OF_HIV1_TRANSCRIPT_IN_THE_ABSENCE_OF_TAT	0.0818121655042038	REACTOME	ICA
REACTOME_EARLY_PHASE_OF_HIV_LIFE_CYCLE	0.0365687373292626	REACTOME	ICA
REACTOME_HOST_INTERACTIONS_OF_HIV_FACTORS	0.0836094848828723	REACTOME	ICA
REACTOME_RNA_POL_III_TRANSCRIPTION_TERMINATION	0.0528630034721038	REACTOME	ICA
REACTOME_RESPIRATORY_ELECTRON_TRANSPORT_ATP_SYNTHESIS_BY_CHEMIOSMOTIC_COUPLING_AND_HEAT_PRODUCTION_BY_UNCOUPLING_PROTEINS_	0.0450184957625744	REACTOME	ICA
REACTOME_FORMATION_OF_THE_HIV1_EARLY_ELONGATION_COMPLEX	0.0815674100709401	REACTOME	ICA
REACTOME_RAF_MAP_KINASE_CASCADE	0.0665164397145963	REACTOME	ICA
REACTOME_VIRAL_MESSENGER_RNA_SYNTHESIS	0.0802868482561055	REACTOME	ICA
REACTOME_LATE_PHASE_OF_HIV_LIFE_CYCLE	0.0773051522649437	REACTOME	ICA
REACTOME_SHC_MEDIATED_SIGNALLING	0.0883893137388111	REACTOME	ICA
REACTOME_INTERACTIONS_OF_VPR_WITH_HOST_CELLULAR_PROTEINS	0.0816223050604156	REACTOME	ICA
REACTOME_FORMATION_OF_ATP_BY_CHEMIOSMOTIC_COUPLING	0.0571127577849646	REACTOME	ICA
REACTOME_APC_C_CDH1_MEDIATED_DEGRADATION_OF_CDC20_AND_OTHER_APC_C_CDH1_TARGETED_PROTEINS_IN_LATE_MITOSIS_EARLY_G1	0.0955764830118479	REACTOME	ICA
REACTOME_ACTIVATION_OF_ATR_IN_RESPONSE_TO_REPLICATION_STRESS	0.0847046443126382	REACTOME	ICA
REACTOME_UNWINDING_OF_DNA	0.0762750208072232	REACTOME	ICA
REACTOME_APC_C_CDC20_MEDIATED_DEGRADATION_OF_MITOTIC_PROTEINS	0.0954492641132694	REACTOME	ICA
REACTOME_GLUCURONIDATION		REACTOME	ICA
REACTOME_AUTODEGRADATION_OF_CDH1_BY_CDH1_APC_C	0.0838458905782757	REACTOME	ICA
REACTOME_MYD88_MAL_CASCADE_INITIATED_ON_PLASMA_MEMBRANE	0.0428888067562532	REACTOME	ICA
REACTOME_INNATE_IMMUNE_SYSTEM	0.0256546345052643	REACTOME	ICA
REACTOME_REGULATION_OF_GLUCOKINASE_BY_GLUCOKINASE_REGULATORY_PROTEIN	0.0713812442079971	REACTOME	ICA
REACTOME_MITOTIC_PROMETAPHASE	0.0807506873048738	REACTOME	ICA
REACTOME_APC_C_CDC20_MEDIATED_DEGRADATION_OF_CYCLIN_B	0.0836658163474443	REACTOME	ICA
REACTOME_SCF_BETA_TRCP_MEDIATED_DEGRADATION_OF_EMI1	0.0886552240099708	REACTOME	ICA
REACTOME_LIPOPROTEIN_METABOLISM	0.04963395697504	REACTOME	ICA
REACTOME_G1_S_SPECIFIC_TRANSCRIPTION	0.0809842577077497	REACTOME	ICA
REACTOME_THE_ROLE_OF_NEF_IN_HIV1_REPLICATION_AND_DISEASE_PATHOGENESIS	0.0498498478033377	REACTOME	ICA
REACTOME_CHYLOMICRON_MEDIATED_LIPID_TRANSPORT	0.0535823167626363	REACTOME	ICA
REACTOME_SIGNALING_BY_TGF_BETA_RECEPTOR_COMPLEX	0.0414164427424139	REACTOME	ICA
REACTOME_CONVERSION_FROM_APC_C_CDC20_TO_APC_C_CDH1_IN_LATE_ANAPHASE	0.0874336608757947	REACTOME	ICA
REACTOME_ACTIVATED_TLR4_SIGNALLING	0.0419512719694675	REACTOME	ICA
REACTOME_IMMUNE_SYSTEM		REACTOME	ICA
REACTOME_BINDING_AND_ENTRY_OF_HIV_VIRION		REACTOME	ICA
REACTOME_PHOSPHORYLATION_OF_THE_APC_C	0.0913100287360119	REACTOME	ICA
REACTOME_CYTOSOLIC_SULFONATION_OF_SMALL_MOLECULES	0.0396154345711883	REACTOME	ICA
REACTOME_INTEGRATION_OF_PROVIRUS		REACTOME	ICA
REACTOME_GLUTATHIONE_CONJUGATION	0.0342207543858064	REACTOME	ICA
REACTOME_COMPLEMENT_CASCADE	0.0351373465298728	REACTOME	ICA
REACTOME_PHASE_II_CONJUGATION	0.0393103750746334	REACTOME	ICA
REACTOME_MTORC1_MEDIATED_SIGNALLING	0.058408059016127	REACTOME	ICA
REACTOME_TOLL_RECEPTOR_CASCADES	0.0381730689795265	REACTOME	ICA
REACTOME_ACTIVATION_OF_BH3_ONLY_PROTEINS	0.0476773563486449	REACTOME	ICA
REACTOME_GLUCOSE_METABOLISM	0.0567280153751458	REACTOME	ICA
REACTOME_RNA_POL_III_CHAIN_ELONGATION	0.0743309656392669	REACTOME	ICA
REACTOME_VOLTAGE_GATED_POTASSIUM_CHANNELS	0.0481422865746491	REACTOME	ICA
REACTOME_ADAPTIVE_IMMUNE_SYSTEM	0.0286709284746543	REACTOME	ICA
REACTOME_NOD1_2_SIGNALING_PATHWAY	0.0505473994156141	REACTOME	ICA
REACTOME_CYTOKINE_SIGNALING_IN_IMMUNE_SYSTEM	0.0339428639655927	REACTOME	ICA
REACTOME_MEIOTIC_SYNAPSIS	0.0288423701644685	REACTOME	ICA
REACTOME_ANTIGEN_PRESENTATION_FOLDING_ASSEMBLY_AND_PEPTIDE_LOADING_OF_CLASS_I_MHC	0.0393609728362798	REACTOME	ICA
REACTOME_THE_NLRP3_INFLAMMASOME	0.027446718334356	REACTOME	ICA
REACTOME_CLASS_I_MHC_MEDIATED_ANTIGEN_PROCESSING_PRESENTATION	0.0489415649882817	REACTOME	ICA
REACTOME_NONSENSE_MEDIATED_DECAY_ENHANCED_BY_THE_EXON_JUNCTION_COMPLEX	0.038139853476386	REACTOME	ICA
REACTOME_PIP3_ACTIVATES_AKT_SIGNALING	0.0449876253942174	REACTOME	ICA
REACTOME_ANTIGEN_PROCESSING_UBIQUITINATION_PROTEASOME_DEGRADATION	0.0755962090399393	REACTOME	ICA
REACTOME_TANDEM_PORE_DOMAIN_POTASSIUM_CHANNELS	0.0220191974431775	REACTOME	ICA
REACTOME_INFLAMMASOMES	0.0295005845511544	REACTOME	ICA
REACTOME_POTASSIUM_CHANNELS	0.0302063094576666	REACTOME	ICA
REACTOME_NUCLEOTIDE_BINDING_DOMAIN_LEUCINE_RICH_REPEAT_CONTAINING_RECEPTOR_NLR_SIGNALING_PATHWAYS	0.0462684901526045	REACTOME	ICA
REACTOME_INWARDLY_RECTIFYING_K_CHANNELS	0.0274471137248463	REACTOME	ICA
REACTOME_AMYLOIDS	0.042068744265642	REACTOME	ICA
REACTOME_PACKAGING_OF_TELOMERE_ENDS	0.0380835689227195	REACTOME	ICA
REACTOME_TELOMERE_MAINTENANCE	0.0551090863357697	REACTOME	ICA
REACTOME_PLATELET_ACTIVATION_SIGNALING_AND_AGGREGATION	0.0344694442682569	REACTOME	ICA
REACTOME_REMOVAL_OF_THE_FLAP_INTERMEDIATE_FROM_THE_C_STRAND	0.0793112691692845	REACTOME	ICA
REACTOME_CREATION_OF_C4_AND_C2_ACTIVATORS		REACTOME	ICA
REACTOME_APC_CDC20_MEDIATED_DEGRADATION_OF_NEK2A	0.082726499465888	REACTOME	ICA
REACTOME_INITIAL_TRIGGERING_OF_COMPLEMENT	0.0326137557620019	REACTOME	ICA
REACTOME_EXTENSION_OF_TELOMERES	0.0807600539720491	REACTOME	ICA
REACTOME_G2_M_CHECKPOINTS	0.0795376940603172	REACTOME	ICA
REACTOME_G2_M_DNA_DAMAGE_CHECKPOINT		REACTOME	ICA
REACTOME_S_PHASE	0.0848345870034362	REACTOME	ICA
REACTOME_SCFSKP2_MEDIATED_DEGRADATION_OF_P27_P21	0.0979980036390688	REACTOME	ICA
REACTOME_TRYPTOPHAN_CATABOLISM	0.0397045116651302	REACTOME	ICA
REACTOME_DNA_STRAND_ELONGATION	0.0752353345712752	REACTOME	ICA
REACTOME_RESOLUTION_OF_AP_SITES_VIA_THE_SINGLE_NUCLEOTIDE_REPLACEMENT_PATHWAY	0.0529783090444542	REACTOME	ICA
REACTOME_FGFR_LIGAND_BINDING_AND_ACTIVATION	0.0250528130227769	REACTOME	ICA
REACTOME_CHOLESTEROL_BIOSYNTHESIS	0.058758328871461	REACTOME	ICA
REACTOME_APOBEC3G_MEDIATED_RESISTANCE_TO_HIV1_INFECTION		REACTOME	ICA
REACTOME_GAP_JUNCTION_TRAFFICKING	0.02379029716948	REACTOME	ICA
REACTOME_FGFR2C_LIGAND_BINDING_AND_ACTIVATION	0.0339229232655444	REACTOME	ICA
REACTOME_METABOLISM_OF_PORPHYRINS	0.0412597942312364	REACTOME	ICA
REACTOME_FGFR4_LIGAND_BINDING_AND_ACTIVATION	0.0217605488569546	REACTOME	ICA
REACTOME_VIF_MEDIATED_DEGRADATION_OF_APOBEC3G	0.0814996161660998	REACTOME	ICA
REACTOME_SIGNALING_BY_FGFR	0.0302490380137186	REACTOME	ICA
REACTOME_DIGESTION_OF_DIETARY_CARBOHYDRATE		REACTOME	ICA
REACTOME_FGFR1_LIGAND_BINDING_AND_ACTIVATION	0.0261898385614185	REACTOME	ICA
REACTOME_GAP_JUNCTION_ASSEMBLY	0.0240551920690624	REACTOME	ICA
REACTOME_SYNTHESIS_OF_GLYCOSYLPHOSPHATIDYLINOSITOL_GPI	0.0388365409108073	REACTOME	ICA
REACTOME_RNA_POL_I_TRANSCRIPTION_INITIATION	0.0476979312470605	REACTOME	ICA
REACTOME_PYRIMIDINE_METABOLISM	0.0346975609398868	REACTOME	ICA
REACTOME_INTRINSIC_PATHWAY_FOR_APOPTOSIS	0.0475196809141031	REACTOME	ICA
REACTOME_PI3K_CASCADE	0.0425849542226442	REACTOME	ICA
REACTOME_APOPTOTIC_EXECUTION_PHASE	0.0397677938750573	REACTOME	ICA
REACTOME_SHC_RELATED_EVENTS	0.0868539658031764	REACTOME	ICA
BIOCARTA_RELA_PATHWAY	0.113752228766124	BIOCARTA	ICA
BIOCARTA_NO1_PATHWAY	0.0500702410468638	BIOCARTA	ICA
BIOCARTA_CSK_PATHWAY	0.11457867754045	BIOCARTA	ICA
BIOCARTA_SRCRPTP_PATHWAY	0.053803828012065	BIOCARTA	ICA
BIOCARTA_AMI_PATHWAY	0.0610950622091342	BIOCARTA	ICA
BIOCARTA_GRANULOCYTES_PATHWAY	0.117859869149766	BIOCARTA	ICA
BIOCARTA_LYM_PATHWAY	0.108309819633914	BIOCARTA	ICA
BIOCARTA_ARAP_PATHWAY	0.05468123084867	BIOCARTA	ICA
BIOCARTA_AGR_PATHWAY	0.0598673282210483	BIOCARTA	ICA
BIOCARTA_AKAP95_PATHWAY	0.0715061903751868	BIOCARTA	ICA
BIOCARTA_AKT_PATHWAY	0.109191131021861	BIOCARTA	ICA
BIOCARTA_ALK_PATHWAY	0.0542319768588636	BIOCARTA	ICA
BIOCARTA_AT1R_PATHWAY	0.0505183553659355	BIOCARTA	ICA
BIOCARTA_ACE2_PATHWAY	0.0597703394837291	BIOCARTA	ICA
BIOCARTA_ASBCELL_PATHWAY	0.103653655622052	BIOCARTA	ICA
BIOCARTA_DNAFRAGMENT_PATHWAY	0.0748456243327187	BIOCARTA	ICA
BIOCARTA_CHEMICAL_PATHWAY	0.0583801782598284	BIOCARTA	ICA
BIOCARTA_SPPA_PATHWAY	0.0457193229512916	BIOCARTA	ICA
BIOCARTA_ATM_PATHWAY	0.0426453794431258	BIOCARTA	ICA
BIOCARTA_AGPCR_PATHWAY	0.0591743588618017	BIOCARTA	ICA
BIOCARTA_BCELLSURVIVAL_PATHWAY	0.0537580267169094	BIOCARTA	ICA
BIOCARTA_BLYMPHOCYTE_PATHWAY	0.1331215517818	BIOCARTA	ICA
BIOCARTA_BCR_PATHWAY	0.103082916479457	BIOCARTA	ICA
BIOCARTA_BIOPEPTIDES_PATHWAY	0.0435179700829926	BIOCARTA	ICA
BIOCARTA_NEUROTRANSMITTERS_PATHWAY		BIOCARTA	ICA
BIOCARTA_RANKL_PATHWAY	0.0422466133390365	BIOCARTA	ICA
BIOCARTA_CACAM_PATHWAY	0.0543984266668712	BIOCARTA	ICA
BIOCARTA_CDMAC_PATHWAY	0.0610473136078434	BIOCARTA	ICA
BIOCARTA_CARM_ER_PATHWAY	0.0531844691938846	BIOCARTA	ICA
BIOCARTA_CASPASE_PATHWAY	0.113846956767899	BIOCARTA	ICA
BIOCARTA_CBL_PATHWAY	0.0519098958083392	BIOCARTA	ICA
BIOCARTA_CCR3_PATHWAY	0.0563071329464916	BIOCARTA	ICA
BIOCARTA_CD40_PATHWAY	0.134735451046184	BIOCARTA	ICA
BIOCARTA_MCM_PATHWAY	0.077294729669179	BIOCARTA	ICA
BIOCARTA_G1_PATHWAY	0.0647079912666753	BIOCARTA	ICA
BIOCARTA_G2_PATHWAY	0.0698195375555015	BIOCARTA	ICA
BIOCARTA_CELL2CELL_PATHWAY	0.0451604137172671	BIOCARTA	ICA
BIOCARTA_LAIR_PATHWAY	0.0777499316753271	BIOCARTA	ICA
BIOCARTA_CERAMIDE_PATHWAY	0.0717586775323877	BIOCARTA	ICA
BIOCARTA_TID_PATHWAY	0.107187741286993	BIOCARTA	ICA
BIOCARTA_CLASSIC_PATHWAY	0.0821273347522749	BIOCARTA	ICA
BIOCARTA_COMP_PATHWAY	0.0856540675139239	BIOCARTA	ICA
BIOCARTA_VDR_PATHWAY	0.0766114244906874	BIOCARTA	ICA
BIOCARTA_HDAC_PATHWAY	0.0700421088795869	BIOCARTA	ICA
BIOCARTA_GCR_PATHWAY	0.081216524990699	BIOCARTA	ICA
BIOCARTA_CTCF_PATHWAY	0.0501060490656048	BIOCARTA	ICA
BIOCARTA_CTL_PATHWAY	0.116786096091803	BIOCARTA	ICA
BIOCARTA_CXCR4_PATHWAY	0.0807739161009841	BIOCARTA	ICA
BIOCARTA_CELLCYCLE_PATHWAY	0.0720820202405409	BIOCARTA	ICA
BIOCARTA_CFTR_PATHWAY	0.0483211934063687	BIOCARTA	ICA
BIOCARTA_CYTOKINE_PATHWAY	0.0887256167514564	BIOCARTA	ICA
BIOCARTA_INFLAM_PATHWAY	0.0827192753809137	BIOCARTA	ICA
BIOCARTA_D4GDI_PATHWAY	0.117496916866936	BIOCARTA	ICA
BIOCARTA_DC_PATHWAY	0.120752381331208	BIOCARTA	ICA
BIOCARTA_P35ALZHEIMERS_PATHWAY	0.078640768537186	BIOCARTA	ICA
BIOCARTA_RNA_PATHWAY	0.0712596511828466	BIOCARTA	ICA
BIOCARTA_MTA3_PATHWAY	0.0533187383848666	BIOCARTA	ICA
BIOCARTA_SKP2E2F_PATHWAY	0.0574887152151025	BIOCARTA	ICA
BIOCARTA_CALCINEURIN_PATHWAY	0.0811320312624599	BIOCARTA	ICA
BIOCARTA_EGF_PATHWAY	0.11256475054013	BIOCARTA	ICA
BIOCARTA_ETC_PATHWAY	0.0622183948830725	BIOCARTA	ICA
BIOCARTA_NDKDYNAMIN_PATHWAY	0.0601617854571431	BIOCARTA	ICA
BIOCARTA_EPHA4_PATHWAY		BIOCARTA	ICA
BIOCARTA_EPO_PATHWAY	0.0618698039919389	BIOCARTA	ICA
BIOCARTA_ECM_PATHWAY	0.0511438886231421	BIOCARTA	ICA
BIOCARTA_ERK_PATHWAY	0.0466095833063001	BIOCARTA	ICA
BIOCARTA_ERYTH_PATHWAY	0.0493271718433677	BIOCARTA	ICA
BIOCARTA_EPONFKB_PATHWAY	0.0599401506000522	BIOCARTA	ICA
BIOCARTA_EIF_PATHWAY	0.0523335931179055	BIOCARTA	ICA
BIOCARTA_EXTRINSIC_PATHWAY	0.0795009440893913	BIOCARTA	ICA
BIOCARTA_FAS_PATHWAY	0.0498975974222972	BIOCARTA	ICA
BIOCARTA_FCER1_PATHWAY	0.110556685514082	BIOCARTA	ICA
BIOCARTA_FEEDER_PATHWAY		BIOCARTA	ICA
BIOCARTA_FIBRINOLYSIS_PATHWAY	0.0429904848917061	BIOCARTA	ICA
BIOCARTA_FMLP_PATHWAY	0.111549215267931	BIOCARTA	ICA
BIOCARTA_FREE_PATHWAY	0.0529135213389862	BIOCARTA	ICA
BIOCARTA_GABA_PATHWAY	0.0564726489054127	BIOCARTA	ICA
BIOCARTA_GATA3_PATHWAY	0.0749076046424602	BIOCARTA	ICA
BIOCARTA_GLYCOLYSIS_PATHWAY		BIOCARTA	ICA
BIOCARTA_SET_PATHWAY	0.0549162246472801	BIOCARTA	ICA
BIOCARTA_GH_PATHWAY	0.11222366034632	BIOCARTA	ICA
BIOCARTA_AHSP_PATHWAY	0.0440621489604602	BIOCARTA	ICA
BIOCARTA_TCAPOPTOSIS_PATHWAY		BIOCARTA	ICA
BIOCARTA_HIVNEF_PATHWAY	0.0877640460653571	BIOCARTA	ICA
BIOCARTA_SALMONELLA_PATHWAY	0.0712318999749519	BIOCARTA	ICA
BIOCARTA_MPR_PATHWAY	0.075741104984267	BIOCARTA	ICA
BIOCARTA_HCMV_PATHWAY	0.108503742682552	BIOCARTA	ICA
BIOCARTA_P53HYPOXIA_PATHWAY	0.0475129513368857	BIOCARTA	ICA
BIOCARTA_HIF_PATHWAY	0.0450083724482604	BIOCARTA	ICA
BIOCARTA_IGF1_PATHWAY	0.0396062151647592	BIOCARTA	ICA
BIOCARTA_IL17_PATHWAY	0.113540048928854	BIOCARTA	ICA
BIOCARTA_IL2_PATHWAY	0.138144788117551	BIOCARTA	ICA
BIOCARTA_IL3_PATHWAY	0.12081378893468	BIOCARTA	ICA
BIOCARTA_IL4_PATHWAY	0.120336202567429	BIOCARTA	ICA
BIOCARTA_IL5_PATHWAY		BIOCARTA	ICA
BIOCARTA_IL6_PATHWAY	0.0454355823937616	BIOCARTA	ICA
BIOCARTA_IL10_PATHWAY	0.128426548306597	BIOCARTA	ICA
BIOCARTA_IL12_PATHWAY	0.108487955616984	BIOCARTA	ICA
BIOCARTA_IL2RB_PATHWAY	0.1318438333588	BIOCARTA	ICA
BIOCARTA_IL22BP_PATHWAY	0.12689534566051	BIOCARTA	ICA
BIOCARTA_IL7_PATHWAY	0.130165843440768	BIOCARTA	ICA
BIOCARTA_GSK3_PATHWAY	0.051127382496884	BIOCARTA	ICA
BIOCARTA_DEATH_PATHWAY	0.0726642346409034	BIOCARTA	ICA
BIOCARTA_RACCYCD_PATHWAY	0.048986044004774	BIOCARTA	ICA
BIOCARTA_GLEEVEC_PATHWAY	0.094138069018013	BIOCARTA	ICA
BIOCARTA_INSULIN_PATHWAY	0.0491287603988817	BIOCARTA	ICA
BIOCARTA_INTEGRIN_PATHWAY	0.0535474660132452	BIOCARTA	ICA
BIOCARTA_INTRINSIC_PATHWAY	0.0722706223427782	BIOCARTA	ICA
BIOCARTA_KERATINOCYTE_PATHWAY	0.125340874379977	BIOCARTA	ICA
BIOCARTA_TCRA_PATHWAY	0.129187260991024	BIOCARTA	ICA
BIOCARTA_LECTIN_PATHWAY	0.0765782653584842	BIOCARTA	ICA
BIOCARTA_PYK2_PATHWAY	0.0645298856313491	BIOCARTA	ICA
BIOCARTA_EGFR_SMRTE_PATHWAY	0.0525703592029883	BIOCARTA	ICA
BIOCARTA_MAPK_PATHWAY	0.0741959856756935	BIOCARTA	ICA
BIOCARTA_MCALPAIN_PATHWAY	0.0363326139506754	BIOCARTA	ICA
BIOCARTA_PPARA_PATHWAY	0.0580717747878023	BIOCARTA	ICA
BIOCARTA_ETS_PATHWAY	0.0454221050732619	BIOCARTA	ICA
BIOCARTA_MONOCYTE_PATHWAY	0.110520397355382	BIOCARTA	ICA
BIOCARTA_MTOR_PATHWAY	0.0467706487603097	BIOCARTA	ICA
BIOCARTA_IGF1R_PATHWAY	0.0790258883673668	BIOCARTA	ICA
BIOCARTA_PITX2_PATHWAY	0.0566160534301862	BIOCARTA	ICA
BIOCARTA_NGF_PATHWAY	0.0413160889032021	BIOCARTA	ICA
BIOCARTA_VIP_PATHWAY	0.0714922947000198	BIOCARTA	ICA
BIOCARTA_NFAT_PATHWAY	0.0527184646367222	BIOCARTA	ICA
BIOCARTA_NTHI_PATHWAY	0.109502116953079	BIOCARTA	ICA
BIOCARTA_NFKB_PATHWAY	0.123027747171056	BIOCARTA	ICA
BIOCARTA_NOS1_PATHWAY	0.0434573981657702	BIOCARTA	ICA
BIOCARTA_NO2IL12_PATHWAY	0.116066921172449	BIOCARTA	ICA
BIOCARTA_RARRXR_PATHWAY	0.0845902837308255	BIOCARTA	ICA
BIOCARTA_NUCLEARRS_PATHWAY	0.0544753632012053	BIOCARTA	ICA
BIOCARTA_ARENRF2_PATHWAY	0.0593575093625259	BIOCARTA	ICA
BIOCARTA_P38MAPK_PATHWAY	0.0533738814906324	BIOCARTA	ICA
BIOCARTA_P53_PATHWAY	0.0649965185895592	BIOCARTA	ICA
BIOCARTA_PDGF_PATHWAY	0.107518279826302	BIOCARTA	ICA
BIOCARTA_CCR5_PATHWAY	0.072593259152593	BIOCARTA	ICA
BIOCARTA_PTDINS_PATHWAY	0.0520791086391903	BIOCARTA	ICA
BIOCARTA_PLCE_PATHWAY	0.0703154037476894	BIOCARTA	ICA
BIOCARTA_EDG1_PATHWAY	0.0566670061147449	BIOCARTA	ICA
BIOCARTA_CDK5_PATHWAY	0.0384089041056394	BIOCARTA	ICA
BIOCARTA_MYOSIN_PATHWAY	0.0416620794008272	BIOCARTA	ICA
BIOCARTA_PLATELETAPP_PATHWAY	0.0537109215341082	BIOCARTA	ICA
BIOCARTA_PS1_PATHWAY	0.0406600074554992	BIOCARTA	ICA
BIOCARTA_PROTEASOME_PATHWAY	0.0713786039622708	BIOCARTA	ICA
BIOCARTA_AKAPCENTROSOME_PATHWAY	0.0591730466537007	BIOCARTA	ICA
BIOCARTA_PTEN_PATHWAY	0.0506236208870891	BIOCARTA	ICA
BIOCARTA_RAB_PATHWAY	0.0628308902962635	BIOCARTA	ICA
BIOCARTA_RAC1_PATHWAY	0.0443401572715364	BIOCARTA	ICA
BIOCARTA_RAS_PATHWAY	0.0882849805244674	BIOCARTA	ICA
BIOCARTA_NKCELLS_PATHWAY	0.111256116996339	BIOCARTA	ICA
BIOCARTA_RB_PATHWAY	0.0713401391845909	BIOCARTA	ICA
BIOCARTA_CHREBP2_PATHWAY	0.141032672598829	BIOCARTA	ICA
BIOCARTA_BAD_PATHWAY	0.0474597331494559	BIOCARTA	ICA
BIOCARTA_CK1_PATHWAY	0.0648040428026005	BIOCARTA	ICA
BIOCARTA_EIF2_PATHWAY	0.0545687197744701	BIOCARTA	ICA
BIOCARTA_EIF4_PATHWAY	0.0991877267737825	BIOCARTA	ICA
BIOCARTA_STEM_PATHWAY	0.0580576247540369	BIOCARTA	ICA
BIOCARTA_P27_PATHWAY	0.0687980424195668	BIOCARTA	ICA
BIOCARTA_PGC1A_PATHWAY	0.0484964989367593	BIOCARTA	ICA
BIOCARTA_PML_PATHWAY	0.104147026206857	BIOCARTA	ICA
BIOCARTA_DREAM_PATHWAY	0.0470906452711209	BIOCARTA	ICA
BIOCARTA_LEPTIN_PATHWAY	0.055549184158888	BIOCARTA	ICA
BIOCARTA_RHO_PATHWAY	0.0542379622829763	BIOCARTA	ICA
BIOCARTA_AKAP13_PATHWAY	0.0618721597900189	BIOCARTA	ICA
BIOCARTA_ATRBRCA_PATHWAY	0.0562118843661305	BIOCARTA	ICA
BIOCARTA_CARDIACEGF_PATHWAY	0.0444478978292969	BIOCARTA	ICA
BIOCARTA_HER2_PATHWAY	0.0901428714252877	BIOCARTA	ICA
BIOCARTA_ERK5_PATHWAY	0.0988109734456694	BIOCARTA	ICA
BIOCARTA_MAL_PATHWAY	0.0805226032500845	BIOCARTA	ICA
BIOCARTA_MEF2D_PATHWAY	0.0934552135364209	BIOCARTA	ICA
BIOCARTA_MITOCHONDRIA_PATHWAY	0.0696191685506856	BIOCARTA	ICA
BIOCARTA_ACH_PATHWAY	0.0876453035016013	BIOCARTA	ICA
BIOCARTA_PARKIN_PATHWAY	0.0567113453952282	BIOCARTA	ICA
BIOCARTA_CDC42RAC_PATHWAY	0.0645805054309514	BIOCARTA	ICA
BIOCARTA_RANMS_PATHWAY	0.0634569767572315	BIOCARTA	ICA
BIOCARTA_BARR_MAPK_PATHWAY	0.0422257182017957	BIOCARTA	ICA
BIOCARTA_TOB1_PATHWAY	0.113582452584641	BIOCARTA	ICA
BIOCARTA_BARRESTIN_SRC_PATHWAY	0.0360296529136688	BIOCARTA	ICA
BIOCARTA_NKT_PATHWAY	0.13018543874443	BIOCARTA	ICA
BIOCARTA_IL1R_PATHWAY	0.0837399886108832	BIOCARTA	ICA
BIOCARTA_MET_PATHWAY	0.0499534959305404	BIOCARTA	ICA
BIOCARTA_GPCR_PATHWAY	0.0571818744687214	BIOCARTA	ICA
BIOCARTA_IGF1MTOR_PATHWAY	0.0554578466362012	BIOCARTA	ICA
BIOCARTA_SODD_PATHWAY	0.11581557246644	BIOCARTA	ICA
BIOCARTA_SHH_PATHWAY	0.0425617950314175	BIOCARTA	ICA
BIOCARTA_PTC1_PATHWAY	0.0591079097296528	BIOCARTA	ICA
BIOCARTA_SPRY_PATHWAY	0.0571261177385797	BIOCARTA	ICA
BIOCARTA_BARRESTIN_PATHWAY	0.0497210206750664	BIOCARTA	ICA
BIOCARTA_STATHMIN_PATHWAY	0.0839619001463748	BIOCARTA	ICA
BIOCARTA_HSP27_PATHWAY	0.0503587482107222	BIOCARTA	ICA
BIOCARTA_TCR_PATHWAY	0.13428627419608	BIOCARTA	ICA
BIOCARTA_TCYTOTOXIC_PATHWAY	0.114217031007023	BIOCARTA	ICA
BIOCARTA_THELPER_PATHWAY	0.114135537140604	BIOCARTA	ICA
BIOCARTA_TALL1_PATHWAY	0.144567706745514	BIOCARTA	ICA
BIOCARTA_TEL_PATHWAY	0.0576335562531298	BIOCARTA	ICA
BIOCARTA_TGFB_PATHWAY	0.0566275165080831	BIOCARTA	ICA
BIOCARTA_TH1TH2_PATHWAY	0.117007680579864	BIOCARTA	ICA
BIOCARTA_41BB_PATHWAY	0.106720261977578	BIOCARTA	ICA
BIOCARTA_KREB_PATHWAY		BIOCARTA	ICA
BIOCARTA_CTLA4_PATHWAY	0.115821209713868	BIOCARTA	ICA
BIOCARTA_LONGEVITY_PATHWAY	0.0414967540055244	BIOCARTA	ICA
BIOCARTA_SARS_PATHWAY	0.0412951322834419	BIOCARTA	ICA
BIOCARTA_PAR1_PATHWAY	0.0548176937398553	BIOCARTA	ICA
BIOCARTA_STRESS_PATHWAY	0.116630749445474	BIOCARTA	ICA
BIOCARTA_TNFR1_PATHWAY	0.0588930254104017	BIOCARTA	ICA
BIOCARTA_TNFR2_PATHWAY	0.140745522197393	BIOCARTA	ICA
BIOCARTA_TOLL_PATHWAY	0.11553307368618	BIOCARTA	ICA
BIOCARTA_TPO_PATHWAY	0.103620221679141	BIOCARTA	ICA
BIOCARTA_CREB_PATHWAY	0.0845025131855982	BIOCARTA	ICA
BIOCARTA_CARM1_PATHWAY	0.0667474901137136	BIOCARTA	ICA
BIOCARTA_TFF_PATHWAY	0.068832332280528	BIOCARTA	ICA
BIOCARTA_TRKA_PATHWAY	0.0683931291256047	BIOCARTA	ICA
BIOCARTA_ARF_PATHWAY	0.0697700628873617	BIOCARTA	ICA
BIOCARTA_UCALPAIN_PATHWAY	0.040578914401617	BIOCARTA	ICA
BIOCARTA_VEGF_PATHWAY	0.0432728765236019	BIOCARTA	ICA
BIOCARTA_VITCB_PATHWAY	0.0691259585169005	BIOCARTA	ICA
BIOCARTA_WNT_PATHWAY	0.0541711567376708	BIOCARTA	ICA
BIOCARTA_ACTINY_PATHWAY	0.0586693089407902	BIOCARTA	ICA
GO_POSITIVE_REGULATION_OF_VIRAL_TRANSCRIPTION	0.0228020523354585	Gene Ontology - Biological Process	PCA
GO_CARDIAC_CHAMBER_DEVELOPMENT	0.102499121974076	Gene Ontology - Biological Process	PCA
GO_DNA_DEPENDENT_DNA_REPLICATION_MAINTENANCE_OF_FIDELITY	0.0196439001998173	Gene Ontology - Biological Process	PCA
GO_CIRCADIAN_RHYTHM	0.0672873079625009	Gene Ontology - Biological Process	PCA
GO_PHOSPHATIDYLSERINE_ACYL_CHAIN_REMODELING	0.0151367728323753	Gene Ontology - Biological Process	PCA
GO_SPINAL_CORD_DEVELOPMENT	0.03340259146456	Gene Ontology - Biological Process	PCA
GO_PLATELET_DERIVED_GROWTH_FACTOR_RECEPTOR_SIGNALING_PATHWAY	0.0854935473633751	Gene Ontology - Biological Process	PCA
GO_CELLULAR_RESPONSE_TO_LIPOPROTEIN_PARTICLE_STIMULUS	0.0779890285845402	Gene Ontology - Biological Process	PCA
GO_REGULATION_OF_NLRP3_INFLAMMASOME_COMPLEX_ASSEMBLY	0.0212105378276201	Gene Ontology - Biological Process	PCA
GO_POSITIVE_REGULATION_OF_EPITHELIAL_CELL_DIFFERENTIATION	0.0659743996825949	Gene Ontology - Biological Process	PCA
GO_POSITIVE_REGULATION_OF_KINASE_ACTIVITY	0.133961385594939	Gene Ontology - Biological Process	PCA
GO_NEGATIVE_REGULATION_OF_TRANSCRIPTION_FACTOR_IMPORT_INTO_NUCLEUS	0.0371449396169283	Gene Ontology - Biological Process	PCA
GO_POTASSIUM_ION_TRANSPORT	0.0185062160933555	Gene Ontology - Biological Process	PCA
GO_REGULATION_OF_T_CELL_RECEPTOR_SIGNALING_PATHWAY	0.0535786604329859	Gene Ontology - Biological Process	PCA
GO_CARDIAC_MUSCLE_ADAPTATION	0.0241174645876004	Gene Ontology - Biological Process	PCA
GO_NEGATIVE_REGULATION_OF_EPITHELIAL_CELL_PROLIFERATION	0.0754286877188345	Gene Ontology - Biological Process	PCA
GO_MOVEMENT_IN_ENVIRONMENT_OF_OTHER_ORGANISM_INVOLVED_IN_SYMBIOTIC_INTERACTION	0.0725197100841283	Gene Ontology - Biological Process	PCA
GO_REGULATION_OF_PROTEIN_TARGETING_TO_MITOCHONDRION	0.0236621380006729	Gene Ontology - Biological Process	PCA
GO_APICAL_PROTEIN_LOCALIZATION	0.0204329105120684	Gene Ontology - Biological Process	PCA
GO_REGULATION_OF_ESTABLISHMENT_OF_PLANAR_POLARITY	0.0495614530141852	Gene Ontology - Biological Process	PCA
GO_FOREBRAIN_NEURON_DEVELOPMENT	0.049305501598071	Gene Ontology - Biological Process	PCA
GO_POSITIVE_REGULATION_OF_PROTEIN_MATURATION	0.0444724722058586	Gene Ontology - Biological Process	PCA
GO_NEUROMUSCULAR_JUNCTION_DEVELOPMENT	0.0238685867520416	Gene Ontology - Biological Process	PCA
GO_MITOTIC_CYTOKINESIS	0.0250930296669142	Gene Ontology - Biological Process	PCA
GO_NEGATIVE_REGULATION_OF_RESPONSE_TO_ENDOPLASMIC_RETICULUM_STRESS	0.0253570340712216	Gene Ontology - Biological Process	PCA
GO_SMAD_PROTEIN_SIGNAL_TRANSDUCTION	0.0711487327995232	Gene Ontology - Biological Process	PCA
GO_CYTOPLASMIC_TRANSLATION	0.0378066830359607	Gene Ontology - Biological Process	PCA
GO_MEIOTIC_CHROMOSOME_SEGREGATION	0.0199047763049139	Gene Ontology - Biological Process	PCA
GO_POSITIVE_REGULATION_OF_CALCIUM_ION_TRANSPORT	0.0584082321505438	Gene Ontology - Biological Process	PCA
GO_REGULATION_OF_DOUBLE_STRAND_BREAK_REPAIR	0.0339493133069232	Gene Ontology - Biological Process	PCA
GO_RNA_DEPENDENT_DNA_BIOSYNTHETIC_PROCESS	0.0219595491445696	Gene Ontology - Biological Process	PCA
GO_REGULATION_OF_B_CELL_RECEPTOR_SIGNALING_PATHWAY	0.0408677742992546	Gene Ontology - Biological Process	PCA
GO_REGULATION_OF_G_PROTEIN_COUPLED_RECEPTOR_PROTEIN_SIGNALING_PATHWAY	0.0666950495522343	Gene Ontology - Biological Process	PCA
GO_DENDRITE_DEVELOPMENT	0.0433272776229273	Gene Ontology - Biological Process	PCA
GO_REGULATION_OF_RESPIRATORY_BURST	0.040809659613963	Gene Ontology - Biological Process	PCA
GO_G_PROTEIN_COUPLED_RECEPTOR_INTERNALIZATION	0.0346422815144931	Gene Ontology - Biological Process	PCA
GO_MEMORY	0.0678998150711069	Gene Ontology - Biological Process	PCA
GO_NEURON_DEVELOPMENT		Gene Ontology - Biological Process	PCA
GO_REGULATION_OF_GOLGI_ORGANIZATION	0.0140430737244384	Gene Ontology - Biological Process	PCA
GO_ENDOTHELIAL_CELL_DEVELOPMENT	0.0680168181354123	Gene Ontology - Biological Process	PCA
GO_POSITIVE_REGULATION_OF_MYOTUBE_DIFFERENTIATION	0.0583925414909202	Gene Ontology - Biological Process	PCA
GO_REGULATION_OF_CELL_ACTIVATION	0.12989312917794	Gene Ontology - Biological Process	PCA
GO_MULTICELLULAR_ORGANISM_AGING	0.0263292110257339	Gene Ontology - Biological Process	PCA
GO_ATP_DEPENDENT_CHROMATIN_REMODELING	0.0266935872375284	Gene Ontology - Biological Process	PCA
GO_ANATOMICAL_STRUCTURE_FORMATION_INVOLVED_IN_MORPHOGENESIS		Gene Ontology - Biological Process	PCA
GO_ION_TRANSPORT		Gene Ontology - Biological Process	PCA
GO_LIPID_MODIFICATION	0.0588154755470588	Gene Ontology - Biological Process	PCA
GO_NEGATIVE_REGULATION_OF_KIDNEY_DEVELOPMENT	0.045182024570716	Gene Ontology - Biological Process	PCA
GO_REGULATION_OF_HEPATOCYTE_PROLIFERATION	0.07052089893479	Gene Ontology - Biological Process	PCA
GO_ACYLGLYCEROL_HOMEOSTASIS	0.0429703812186332	Gene Ontology - Biological Process	PCA
GO_NEGATIVE_REGULATION_OF_PHOSPHOPROTEIN_PHOSPHATASE_ACTIVITY	0.0389151827009043	Gene Ontology - Biological Process	PCA
GO_NEGATIVE_REGULATION_OF_PROTEIN_COMPLEX_ASSEMBLY	0.0668511376676013	Gene Ontology - Biological Process	PCA
GO_HEMOGLOBIN_METABOLIC_PROCESS	0.0388356495857371	Gene Ontology - Biological Process	PCA
GO_SINGLE_FERTILIZATION	0.0211547074695759	Gene Ontology - Biological Process	PCA
GO_LEUKOCYTE_ACTIVATION	0.117018096799559	Gene Ontology - Biological Process	PCA
GO_CHROMOSOME_ORGANIZATION		Gene Ontology - Biological Process	PCA
GO_REGULATION_OF_MITOCHONDRIAL_DEPOLARIZATION	0.0302547169022981	Gene Ontology - Biological Process	PCA
GO_NEGATIVE_REGULATION_OF_MAP_KINASE_ACTIVITY	0.0975821751933236	Gene Ontology - Biological Process	PCA
GO_SYNAPTIC_VESICLE_LOCALIZATION	0.0195151754483374	Gene Ontology - Biological Process	PCA
GO_PHENOL_CONTAINING_COMPOUND_METABOLIC_PROCESS	0.0371478117052607	Gene Ontology - Biological Process	PCA
GO_REGULATION_OF_ANTIGEN_RECEPTOR_MEDIATED_SIGNALING_PATHWAY	0.0594092457289394	Gene Ontology - Biological Process	PCA
GO_ESTABLISHMENT_OF_SPINDLE_ORIENTATION	0.0376512577985986	Gene Ontology - Biological Process	PCA
GO_METANEPHRIC_NEPHRON_MORPHOGENESIS	0.0458837153296479	Gene Ontology - Biological Process	PCA
GO_GLYCERALDEHYDE_3_PHOSPHATE_METABOLIC_PROCESS	0.0377220714187933	Gene Ontology - Biological Process	PCA
GO_RESPONSE_TO_UV_C	0.0172786269924279	Gene Ontology - Biological Process	PCA
GO_CARBOHYDRATE_CATABOLIC_PROCESS	0.0448180178553763	Gene Ontology - Biological Process	PCA
GO_DENTATE_GYRUS_DEVELOPMENT	0.0502465981658022	Gene Ontology - Biological Process	PCA
GO_ESTABLISHMENT_OR_MAINTENANCE_OF_TRANSMEMBRANE_ELECTROCHEMICAL_GRADIENT	0.0312130881989465	Gene Ontology - Biological Process	PCA
GO_LABYRINTHINE_LAYER_DEVELOPMENT	0.0841131628795357	Gene Ontology - Biological Process	PCA
GO_N_TERMINAL_PROTEIN_AMINO_ACID_ACETYLATION	0.0464201238210897	Gene Ontology - Biological Process	PCA
GO_NEUROLOGICAL_SYSTEM_PROCESS		Gene Ontology - Biological Process	PCA
GO_NEURONAL_STEM_CELL_DIVISION	0.0468832247652852	Gene Ontology - Biological Process	PCA
GO_CERAMIDE_CATABOLIC_PROCESS	0.0192865808130344	Gene Ontology - Biological Process	PCA
GO_EXCRETION	0.0248648138776693	Gene Ontology - Biological Process	PCA
GO_DIGESTION	0.0313008094433912	Gene Ontology - Biological Process	PCA
GO_POSITIVE_REGULATION_OF_SYNAPTIC_TRANSMISSION_GLUTAMATERGIC	0.0598954163653568	Gene Ontology - Biological Process	PCA
GO_POSITIVE_REGULATION_OF_MITOTIC_NUCLEAR_DIVISION	0.0379534288678232	Gene Ontology - Biological Process	PCA
GO_HINDBRAIN_DEVELOPMENT	0.0859680187557229	Gene Ontology - Biological Process	PCA
GO_OLIGOSACCHARIDE_METABOLIC_PROCESS	0.0133913274418738	Gene Ontology - Biological Process	PCA
GO_NEGATIVE_REGULATION_OF_DENDRITIC_SPINE_DEVELOPMENT	0.0575977239847637	Gene Ontology - Biological Process	PCA
GO_MODULATION_OF_GROWTH_OF_SYMBIONT_INVOLVED_IN_INTERACTION_WITH_HOST	0.0541842300864424	Gene Ontology - Biological Process	PCA
GO_CHROMOSOME_SEGREGATION	0.030514355544607	Gene Ontology - Biological Process	PCA
GO_NEGATIVE_REGULATION_OF_CYCLIN_DEPENDENT_PROTEIN_KINASE_ACTIVITY	0.0438304116486733	Gene Ontology - Biological Process	PCA
GO_ETHER_METABOLIC_PROCESS	0.0244486404054161	Gene Ontology - Biological Process	PCA
GO_HEMATOPOIETIC_PROGENITOR_CELL_DIFFERENTIATION	0.0691179051758301	Gene Ontology - Biological Process	PCA
GO_CYTOKINE_METABOLIC_PROCESS	0.0403962377585279	Gene Ontology - Biological Process	PCA
GO_ANTEROGRADE_AXONAL_TRANSPORT	0.0194794343064416	Gene Ontology - Biological Process	PCA
GO_NEGATIVE_REGULATION_OF_ERK1_AND_ERK2_CASCADE	0.084070511011293	Gene Ontology - Biological Process	PCA
GO_STEROID_BIOSYNTHETIC_PROCESS	0.0340045781368076	Gene Ontology - Biological Process	PCA
GO_ALDITOL_PHOSPHATE_METABOLIC_PROCESS	0.0211355137860808	Gene Ontology - Biological Process	PCA
GO_SODIUM_INDEPENDENT_ORGANIC_ANION_TRANSPORT	0.0358533206510977	Gene Ontology - Biological Process	PCA
GO_REGULATION_OF_PROTEIN_TYROSINE_KINASE_ACTIVITY	0.0349071978085858	Gene Ontology - Biological Process	PCA
GO_REGULATION_OF_INTERFERON_BETA_PRODUCTION	0.0329523941093747	Gene Ontology - Biological Process	PCA
GO_DNA_TEMPLATED_TRANSCRIPTION_ELONGATION	0.0387932859197892	Gene Ontology - Biological Process	PCA
GO_N_GLYCAN_PROCESSING	0.0141404424490098	Gene Ontology - Biological Process	PCA
GO_INORGANIC_ION_IMPORT_INTO_CELL	0.0411536740757561	Gene Ontology - Biological Process	PCA
GO_ENDOPLASMIC_RETICULUM_TO_CYTOSOL_TRANSPORT	0.0191354207672275	Gene Ontology - Biological Process	PCA
GO_NEGATIVE_REGULATION_OF_REPRODUCTIVE_PROCESS	0.0455803812860352	Gene Ontology - Biological Process	PCA
GO_G_PROTEIN_COUPLED_PURINERGIC_RECEPTOR_SIGNALING_PATHWAY	0.0407163831447107	Gene Ontology - Biological Process	PCA
GO_MEMBRANE_DEPOLARIZATION	0.0284699078201728	Gene Ontology - Biological Process	PCA
GO_OLFACTORY_BULB_INTERNEURON_DIFFERENTIATION	0.0628407691127098	Gene Ontology - Biological Process	PCA
GO_POSITIVE_REGULATION_OF_G_PROTEIN_COUPLED_RECEPTOR_PROTEIN_SIGNALING_PATHWAY	0.026742679200362	Gene Ontology - Biological Process	PCA
GO_ATTACHMENT_OF_SPINDLE_MICROTUBULES_TO_KINETOCHORE	0.0183780750506344	Gene Ontology - Biological Process	PCA
GO_REGULATION_OF_LYASE_ACTIVITY	0.0378547993186863	Gene Ontology - Biological Process	PCA
GO_RESPONSE_TO_NITROGEN_COMPOUND		Gene Ontology - Biological Process	PCA
GO_NEGATIVE_REGULATION_OF_TRANSMEMBRANE_TRANSPORT	0.0536168158272121	Gene Ontology - Biological Process	PCA
GO_REGULATION_OF_DNA_RECOMBINATION	0.0501352477944529	Gene Ontology - Biological Process	PCA
GO_REGULATION_OF_LEUKOCYTE_PROLIFERATION	0.0983378405281484	Gene Ontology - Biological Process	PCA
GO_RESPONSE_TO_ETHANOL	0.0923366183188559	Gene Ontology - Biological Process	PCA
GO_SULFUR_COMPOUND_METABOLIC_PROCESS	0.0644191278026185	Gene Ontology - Biological Process	PCA
GO_POSITIVE_REGULATION_OF_TYROSINE_PHOSPHORYLATION_OF_STAT1_PROTEIN	0.0640735948187633	Gene Ontology - Biological Process	PCA
GO_REGULATION_OF_CELL_CYCLE_CHECKPOINT	0.0230955327000528	Gene Ontology - Biological Process	PCA
GO_NEGATIVE_REGULATION_OF_TRANSCRIPTION_REGULATORY_REGION_DNA_BINDING	0.0467097426008633	Gene Ontology - Biological Process	PCA
GO_POSITIVE_REGULATION_OF_DNA_REPLICATION	0.0708232946069567	Gene Ontology - Biological Process	PCA
GO_NEGATIVE_REGULATION_OF_NEURON_APOPTOTIC_PROCESS	0.0941619241401409	Gene Ontology - Biological Process	PCA
GO_POSITIVE_REGULATION_OF_REPRODUCTIVE_PROCESS	0.0625600915255491	Gene Ontology - Biological Process	PCA
GO_POSITIVE_REGULATION_OF_METANEPHROS_DEVELOPMENT	0.0636624227591093	Gene Ontology - Biological Process	PCA
GO_POSITIVE_REGULATION_OF_LYMPHOCYTE_APOPTOTIC_PROCESS	0.0415804672861475	Gene Ontology - Biological Process	PCA
GO_NUCLEOTIDE_PHOSPHORYLATION	0.0384340294262365	Gene Ontology - Biological Process	PCA
GO_POSITIVE_REGULATION_OF_GENE_EXPRESSION_EPIGENETIC	0.0186276169611985	Gene Ontology - Biological Process	PCA
GO_GLUTAMATE_SECRETION	0.0399955258959809	Gene Ontology - Biological Process	PCA
GO_REGULATION_OF_MRNA_METABOLIC_PROCESS	0.0353489650299419	Gene Ontology - Biological Process	PCA
GO_POSITIVE_REGULATION_OF_PROTEIN_BINDING	0.0722649958955235	Gene Ontology - Biological Process	PCA
GO_REGULATION_OF_NFAT_PROTEIN_IMPORT_INTO_NUCLEUS	0.0177792688012229	Gene Ontology - Biological Process	PCA
GO_REGULATION_OF_VASCULOGENESIS	0.0475567889250121	Gene Ontology - Biological Process	PCA
GO_LENS_FIBER_CELL_DIFFERENTIATION	0.048382744086188	Gene Ontology - Biological Process	PCA
GO_SENSORY_PERCEPTION		Gene Ontology - Biological Process	PCA
GO_HEPATICOBILIARY_SYSTEM_DEVELOPMENT	0.098855581239232	Gene Ontology - Biological Process	PCA
GO_FATTY_ACID_CATABOLIC_PROCESS	0.0295352399280101	Gene Ontology - Biological Process	PCA
GO_REGULATION_OF_VESICLE_FUSION	0.0201603722650159	Gene Ontology - Biological Process	PCA
GO_MITOCHONDRIAL_RESPIRATORY_CHAIN_COMPLEX_I_BIOGENESIS	0.0325217789388644	Gene Ontology - Biological Process	PCA
GO_REGULATION_OF_LIPID_STORAGE	0.0807801662708045	Gene Ontology - Biological Process	PCA
GO_CARBOHYDRATE_TRANSPORT	0.0350309666238042	Gene Ontology - Biological Process	PCA
GO_REGULATION_OF_CELLULAR_RESPONSE_TO_GROWTH_FACTOR_STIMULUS	0.136734832109637	Gene Ontology - Biological Process	PCA
GO_EMBRYONIC_HEMOPOIESIS	0.0652459828474237	Gene Ontology - Biological Process	PCA
GO_EMBRYO_DEVELOPMENT_ENDING_IN_BIRTH_OR_EGG_HATCHING		Gene Ontology - Biological Process	PCA
GO_ANTIGEN_PROCESSING_AND_PRESENTATION_OF_PEPTIDE_OR_POLYSACCHARIDE_ANTIGEN_VIA_MHC_CLASS_II	0.0444208401698403	Gene Ontology - Biological Process	PCA
GO_RESPONSE_TO_IONIZING_RADIATION	0.059338404226689	Gene Ontology - Biological Process	PCA
GO_PROTEIN_EXPORT_FROM_NUCLEUS	0.027524945390638	Gene Ontology - Biological Process	PCA
GO_EPITHELIUM_DEVELOPMENT		Gene Ontology - Biological Process	PCA
GO_POSITIVE_REGULATION_OF_SEQUESTERING_OF_CALCIUM_ION	0.0331998931611353	Gene Ontology - Biological Process	PCA
GO_SECONDARY_METABOLITE_BIOSYNTHETIC_PROCESS	0.0181497389515591	Gene Ontology - Biological Process	PCA
GO_CELL_MIGRATION_INVOLVED_IN_HEART_DEVELOPMENT	0.0508973746908979	Gene Ontology - Biological Process	PCA
GO_PROTEIN_LOCALIZATION_TO_CYTOSKELETON	0.028380550198674	Gene Ontology - Biological Process	PCA
GO_NUCLEAR_ENVELOPE_REASSEMBLY	0.0206643007561477	Gene Ontology - Biological Process	PCA
GO_INTRINSIC_APOPTOTIC_SIGNALING_PATHWAY_IN_RESPONSE_TO_DNA_DAMAGE_BY_P53_CLASS_MEDIATOR	0.0301104094509268	Gene Ontology - Biological Process	PCA
GO_REGULATION_OF_AUTOPHAGY	0.048393564247566	Gene Ontology - Biological Process	PCA
GO_PHOSPHOLIPID_METABOLIC_PROCESS	0.0511427973911818	Gene Ontology - Biological Process	PCA
GO_AMMONIUM_ION_METABOLIC_PROCESS	0.0526580855122368	Gene Ontology - Biological Process	PCA
GO_REGULATION_OF_INTERLEUKIN_4_PRODUCTION	0.0735566986845225	Gene Ontology - Biological Process	PCA
GO_NCRNA_CATABOLIC_PROCESS	0.0204841458704714	Gene Ontology - Biological Process	PCA
GO_REGULATION_OF_FAT_CELL_DIFFERENTIATION	0.0987122834347521	Gene Ontology - Biological Process	PCA
GO_GLUTAMINE_FAMILY_AMINO_ACID_BIOSYNTHETIC_PROCESS	0.0255490067624329	Gene Ontology - Biological Process	PCA
GO_REGULATION_OF_PROTEIN_ACTIVATION_CASCADE	0.0574594476278275	Gene Ontology - Biological Process	PCA
GO_REGULATION_OF_TELOMERASE_RNA_LOCALIZATION_TO_CAJAL_BODY	0.0383156658665725	Gene Ontology - Biological Process	PCA
GO_REGULATION_OF_RNA_STABILITY	0.0585809799668765	Gene Ontology - Biological Process	PCA
GO_BUNDLE_OF_HIS_CELL_TO_PURKINJE_MYOCYTE_COMMUNICATION	0.0212652606452745	Gene Ontology - Biological Process	PCA
GO_REGULATION_OF_CELL_MATURATION	0.0356139995191755	Gene Ontology - Biological Process	PCA
GO_NEGATIVE_REGULATION_OF_CELL_DEVELOPMENT	0.113830371057377	Gene Ontology - Biological Process	PCA
GO_MAMMARY_GLAND_MORPHOGENESIS	0.0838866539564016	Gene Ontology - Biological Process	PCA
GO_CELLULAR_PROTEIN_COMPLEX_DISASSEMBLY	0.0435501658924401	Gene Ontology - Biological Process	PCA
GO_REGULATION_OF_CYTOKINE_PRODUCTION_INVOLVED_IN_INFLAMMATORY_RESPONSE	0.0383983443034749	Gene Ontology - Biological Process	PCA
GO_URETER_DEVELOPMENT	0.0465926399885339	Gene Ontology - Biological Process	PCA
GO_BODY_MORPHOGENESIS	0.082809918007846	Gene Ontology - Biological Process	PCA
GO_SOMATIC_STEM_CELL_POPULATION_MAINTENANCE	0.0717536825824689	Gene Ontology - Biological Process	PCA
GO_CYTOPLASMIC_MICROTUBULE_ORGANIZATION	0.0205176250472681	Gene Ontology - Biological Process	PCA
GO_POSITIVE_REGULATION_OF_DNA_DAMAGE_RESPONSE_SIGNAL_TRANSDUCTION_BY_P53_CLASS_MEDIATOR	0.0362104636282281	Gene Ontology - Biological Process	PCA
GO_PROTEIN_ACTIVATION_CASCADE	0.0636399958439316	Gene Ontology - Biological Process	PCA
GO_POSITIVE_REGULATION_OF_PHOSPHOLIPASE_ACTIVITY	0.0959256575974742	Gene Ontology - Biological Process	PCA
GO_NEGATIVE_REGULATION_OF_PEPTIDYL_TYROSINE_PHOSPHORYLATION	0.0336036298848177	Gene Ontology - Biological Process	PCA
GO_REGULATION_OF_COLLATERAL_SPROUTING	0.0234590357021319	Gene Ontology - Biological Process	PCA
GO_ESTABLISHMENT_OR_MAINTENANCE_OF_MONOPOLAR_CELL_POLARITY	0.023931234480494	Gene Ontology - Biological Process	PCA
GO_NEURON_RECOGNITION	0.0494398576334957	Gene Ontology - Biological Process	PCA
GO_NUCLEOSIDE_DIPHOSPHATE_METABOLIC_PROCESS	0.0432647205157423	Gene Ontology - Biological Process	PCA
GO_MICROTUBULE_POLYMERIZATION_OR_DEPOLYMERIZATION	0.0241596587196427	Gene Ontology - Biological Process	PCA
GO_RESPONSE_TO_AMMONIUM_ION	0.0608175770281539	Gene Ontology - Biological Process	PCA
GO_REGULATION_OF_INTERLEUKIN_5_PRODUCTION	0.065779777074716	Gene Ontology - Biological Process	PCA
GO_REGULATION_OF_GLUCOSE_IMPORT	0.0623032513561823	Gene Ontology - Biological Process	PCA
GO_NEGATIVE_REGULATION_OF_PROTEOLYSIS	0.0929751183759332	Gene Ontology - Biological Process	PCA
GO_PINOCYTOSIS	0.0374905649741391	Gene Ontology - Biological Process	PCA
GO_REGULATION_OF_EPITHELIAL_CELL_APOPTOTIC_PROCESS	0.101836801297555	Gene Ontology - Biological Process	PCA
GO_PHOSPHATIDYLETHANOLAMINE_METABOLIC_PROCESS	0.0241471761872542	Gene Ontology - Biological Process	PCA
GO_PHOSPHATIDYLCHOLINE_METABOLIC_PROCESS	0.0414146891219782	Gene Ontology - Biological Process	PCA
GO_LUNG_EPITHELIUM_DEVELOPMENT	0.058873056684129	Gene Ontology - Biological Process	PCA
GO_METENCEPHALON_DEVELOPMENT	0.0594205115739802	Gene Ontology - Biological Process	PCA
GO_G_PROTEIN_COUPLED_PURINERGIC_NUCLEOTIDE_RECEPTOR_SIGNALING_PATHWAY	0.0407433070071883	Gene Ontology - Biological Process	PCA
GO_ACTIN_FILAMENT_BUNDLE_ORGANIZATION	0.0631454269848794	Gene Ontology - Biological Process	PCA
GO_CELLULAR_RESPONSE_TO_VIRUS	0.0468910627763121	Gene Ontology - Biological Process	PCA
GO_CYTOPLASMIC_MRNA_PROCESSING_BODY_ASSEMBLY	0.0214341269548727	Gene Ontology - Biological Process	PCA
GO_RESPIRATORY_GASEOUS_EXCHANGE	0.0364782783954349	Gene Ontology - Biological Process	PCA
GO_NEGATIVE_REGULATION_OF_PROTEIN_MODIFICATION_BY_SMALL_PROTEIN_CONJUGATION_OR_REMOVAL	0.0412025094988821	Gene Ontology - Biological Process	PCA
GO_AMINO_ACID_ACTIVATION	0.028878975950075	Gene Ontology - Biological Process	PCA
GO_DENDRITIC_CELL_DIFFERENTIATION	0.0718010950044423	Gene Ontology - Biological Process	PCA
GO_NATURAL_KILLER_CELL_DIFFERENTIATION	0.0408111114766849	Gene Ontology - Biological Process	PCA
GO_BONE_TRABECULA_MORPHOGENESIS	0.0411245790712452	Gene Ontology - Biological Process	PCA
GO_REGULATION_OF_INFLAMMATORY_RESPONSE_TO_ANTIGENIC_STIMULUS	0.0695953485449604	Gene Ontology - Biological Process	PCA
GO_REGULATION_OF_PROTEASOMAL_UBIQUITIN_DEPENDENT_PROTEIN_CATABOLIC_PROCESS	0.0355341993248166	Gene Ontology - Biological Process	PCA
GO_NEGATIVE_REGULATION_OF_NEURON_DIFFERENTIATION	0.0999132289680351	Gene Ontology - Biological Process	PCA
GO_REGULATION_OF_SKELETAL_MUSCLE_TISSUE_DEVELOPMENT	0.0396749491797085	Gene Ontology - Biological Process	PCA
GO_MUSCLE_TISSUE_DEVELOPMENT	0.114662281621311	Gene Ontology - Biological Process	PCA
GO_NEGATIVE_REGULATION_OF_PROTEIN_AUTOPHOSPHORYLATION	0.044169377139283	Gene Ontology - Biological Process	PCA
GO_ACID_SECRETION	0.0509967810821592	Gene Ontology - Biological Process	PCA
GO_POSITIVE_REGULATION_OF_ADAPTIVE_IMMUNE_RESPONSE	0.0784849454675817	Gene Ontology - Biological Process	PCA
GO_REGULATION_OF_OSTEOCLAST_DIFFERENTIATION	0.0939248054618132	Gene Ontology - Biological Process	PCA
GO_REGULATION_OF_PROTEIN_BINDING	0.0828598955221585	Gene Ontology - Biological Process	PCA
GO_CARDIAC_SEPTUM_DEVELOPMENT	0.0967341948383918	Gene Ontology - Biological Process	PCA
GO_REGULATION_OF_ICOSANOID_SECRETION	0.0342627843118424	Gene Ontology - Biological Process	PCA
GO_L_ALPHA_AMINO_ACID_TRANSMEMBRANE_TRANSPORT	0.0291970366628033	Gene Ontology - Biological Process	PCA
GO_REGULATION_OF_HISTONE_METHYLATION	0.0243442775262102	Gene Ontology - Biological Process	PCA
GO_POSITIVE_REGULATION_OF_MITOCHONDRIAL_FISSION	0.0192467648180135	Gene Ontology - Biological Process	PCA
GO_ANTIMICROBIAL_HUMORAL_RESPONSE	0.0428709199462505	Gene Ontology - Biological Process	PCA
GO_EPIDERMIS_MORPHOGENESIS	0.0452715047973078	Gene Ontology - Biological Process	PCA
GO_INTERMEDIATE_FILAMENT_BASED_PROCESS	0.0258378306792939	Gene Ontology - Biological Process	PCA
GO_COGNITION	0.0773010121846266	Gene Ontology - Biological Process	PCA
GO_RESPONSE_TO_ZINC_ION	0.0374829243286018	Gene Ontology - Biological Process	PCA
GO_PURINE_DEOXYRIBONUCLEOTIDE_METABOLIC_PROCESS	0.0204645914562577	Gene Ontology - Biological Process	PCA
GO_DISRUPTION_OF_CELLS_OF_OTHER_ORGANISM	0.0254524799336661	Gene Ontology - Biological Process	PCA
GO_AXIS_SPECIFICATION	0.0627318060100376	Gene Ontology - Biological Process	PCA
GO_PHOSPHATIDYLINOSITOL_METABOLIC_PROCESS	0.0404598788884128	Gene Ontology - Biological Process	PCA
GO_CELL_PART_MORPHOGENESIS		Gene Ontology - Biological Process	PCA
GO_PIGMENT_GRANULE_LOCALIZATION	0.0262521670269392	Gene Ontology - Biological Process	PCA
GO_VASCULAR_ENDOTHELIAL_GROWTH_FACTOR_SIGNALING_PATHWAY	0.0648740137936977	Gene Ontology - Biological Process	PCA
GO_RESPONSE_TO_ORGANOPHOSPHORUS	0.09998865924174	Gene Ontology - Biological Process	PCA
GO_AXO_DENDRITIC_TRANSPORT	0.0194406904003218	Gene Ontology - Biological Process	PCA
GO_SINGLE_ORGANISM_MEMBRANE_FUSION	0.0307141007804143	Gene Ontology - Biological Process	PCA
GO_REGULATION_OF_PROTEIN_UBIQUITINATION_INVOLVED_IN_UBIQUITIN_DEPENDENT_PROTEIN_CATABOLIC_PROCESS	0.0351957138371072	Gene Ontology - Biological Process	PCA
GO_SKELETAL_MUSCLE_TISSUE_REGENERATION	0.0566740432806075	Gene Ontology - Biological Process	PCA
GO_POLYSACCHARIDE_BIOSYNTHETIC_PROCESS	0.0291739059292916	Gene Ontology - Biological Process	PCA
GO_REGULATION_OF_TYROSINE_PHOSPHORYLATION_OF_STAT_PROTEIN	0.0912958248305691	Gene Ontology - Biological Process	PCA
GO_ORGAN_REGENERATION	0.115574947172017	Gene Ontology - Biological Process	PCA
GO_GLAND_MORPHOGENESIS	0.123154787415252	Gene Ontology - Biological Process	PCA
GO_NEGATIVE_REGULATION_OF_ADAPTIVE_IMMUNE_RESPONSE	0.0527272472664175	Gene Ontology - Biological Process	PCA
GO_REGULATION_OF_SYSTEMIC_ARTERIAL_BLOOD_PRESSURE_BY_CIRCULATORY_RENIN_ANGIOTENSIN	0.0499113778775658	Gene Ontology - Biological Process	PCA
GO_RIBOSOME_BIOGENESIS	0.0482875969109839	Gene Ontology - Biological Process	PCA
GO_B_CELL_HOMEOSTASIS	0.0294643252173489	Gene Ontology - Biological Process	PCA
GO_IRE1_MEDIATED_UNFOLDED_PROTEIN_RESPONSE	0.0333921378615822	Gene Ontology - Biological Process	PCA
GO_SINGLE_ORGANISM_BEHAVIOR	0.0811870960266977	Gene Ontology - Biological Process	PCA
GO_POSITIVE_REGULATION_OF_CALCIUM_ION_DEPENDENT_EXOCYTOSIS	0.0127588423382644	Gene Ontology - Biological Process	PCA
GO_POSITIVE_REGULATION_OF_ENDOCYTOSIS	0.124471495388881	Gene Ontology - Biological Process	PCA
GO_MRNA_SPLICE_SITE_SELECTION	0.0201768415941903	Gene Ontology - Biological Process	PCA
GO_REGULATION_OF_TRANSLATION_IN_RESPONSE_TO_STRESS	0.0194931632796327	Gene Ontology - Biological Process	PCA
GO_NEGATIVE_REGULATION_OF_GENE_EXPRESSION		Gene Ontology - Biological Process	PCA
GO_PHENOL_CONTAINING_COMPOUND_BIOSYNTHETIC_PROCESS	0.0318148137817171	Gene Ontology - Biological Process	PCA
GO_POSITIVE_REGULATION_OF_ERYTHROCYTE_DIFFERENTIATION	0.0526345456543124	Gene Ontology - Biological Process	PCA
GO_DENDRITIC_CELL_MIGRATION	0.048242177108798	Gene Ontology - Biological Process	PCA
GO_SENSORY_PERCEPTION_OF_TEMPERATURE_STIMULUS	0.0278273336721951	Gene Ontology - Biological Process	PCA
GO_LYSOSOMAL_TRANSPORT	0.021861017007064	Gene Ontology - Biological Process	PCA
GO_CELLULAR_CATABOLIC_PROCESS		Gene Ontology - Biological Process	PCA
GO_POSITIVE_REGULATION_OF_DNA_BIOSYNTHETIC_PROCESS	0.05348523217092	Gene Ontology - Biological Process	PCA
GO_POSITIVE_REGULATION_OF_MACROPHAGE_ACTIVATION	0.0608268081572637	Gene Ontology - Biological Process	PCA
GO_REGULATION_OF_CALCIUM_MEDIATED_SIGNALING	0.0666819075084478	Gene Ontology - Biological Process	PCA
GO_REGULATION_OF_ALPHA_BETA_T_CELL_ACTIVATION	0.0806610608915551	Gene Ontology - Biological Process	PCA
GO_MUSCLE_ORGAN_DEVELOPMENT	0.101892707913178	Gene Ontology - Biological Process	PCA
GO_POSITIVE_REGULATION_OF_HEMOPOIESIS	0.111756237916979	Gene Ontology - Biological Process	PCA
GO_OUTFLOW_TRACT_SEPTUM_MORPHOGENESIS	0.0438445563282844	Gene Ontology - Biological Process	PCA
GO_REGULATION_OF_MAMMARY_GLAND_EPITHELIAL_CELL_PROLIFERATION	0.0505261681650943	Gene Ontology - Biological Process	PCA
GO_REGULATION_OF_PHOSPHATIDYLINOSITOL_3_KINASE_ACTIVITY	0.0729687078143712	Gene Ontology - Biological Process	PCA
GO_CELLULAR_RESPONSE_TO_EPIDERMAL_GROWTH_FACTOR_STIMULUS	0.0369861594761859	Gene Ontology - Biological Process	PCA
GO_LEUKOCYTE_DEGRANULATION	0.0461817605806985	Gene Ontology - Biological Process	PCA
GO_MYELOID_CELL_HOMEOSTASIS	0.0909143690542888	Gene Ontology - Biological Process	PCA
GO_REGULATION_OF_BLOOD_PRESSURE	0.105421450612806	Gene Ontology - Biological Process	PCA
GO_REGULATION_OF_MORPHOGENESIS_OF_A_BRANCHING_STRUCTURE	0.0986966899900709	Gene Ontology - Biological Process	PCA
GO_RESPONSE_TO_ELECTRICAL_STIMULUS	0.055447463069985	Gene Ontology - Biological Process	PCA
GO_NEGATIVE_REGULATION_OF_TELOMERE_MAINTENANCE_VIA_TELOMERASE	0.0367929004196925	Gene Ontology - Biological Process	PCA
GO_REGULATION_OF_T_CELL_CHEMOTAXIS	0.0626089521254653	Gene Ontology - Biological Process	PCA
GO_REGULATION_OF_ESTABLISHMENT_OF_PLANAR_POLARITY_INVOLVED_IN_NEURAL_TUBE_CLOSURE	0.0237872395148902	Gene Ontology - Biological Process	PCA
GO_REGULATION_OF_CYTOKINE_PRODUCTION		Gene Ontology - Biological Process	PCA
GO_REGULATION_OF_ERBB_SIGNALING_PATHWAY	0.0500827097349382	Gene Ontology - Biological Process	PCA
GO_REGULATION_OF_CHOLESTEROL_HOMEOSTASIS	0.0323142677316279	Gene Ontology - Biological Process	PCA
GO_VENTRICULAR_SEPTUM_MORPHOGENESIS	0.0856094165234059	Gene Ontology - Biological Process	PCA
GO_POSITIVE_REGULATION_OF_ENDOTHELIAL_CELL_CHEMOTAXIS	0.065730235898423	Gene Ontology - Biological Process	PCA
GO_POSITIVE_REGULATION_OF_ENDOTHELIAL_CELL_DIFFERENTIATION	0.0512793345683705	Gene Ontology - Biological Process	PCA
GO_NEGATIVE_REGULATION_OF_SMOOTH_MUSCLE_CELL_PROLIFERATION	0.0812921664003441	Gene Ontology - Biological Process	PCA
GO_TOLERANCE_INDUCTION	0.0844979297683653	Gene Ontology - Biological Process	PCA
GO_CHEMICAL_HOMEOSTASIS		Gene Ontology - Biological Process	PCA
GO_SYNAPSE_ORGANIZATION	0.0526597762502026	Gene Ontology - Biological Process	PCA
GO_METANEPHROS_DEVELOPMENT	0.0807438229846809	Gene Ontology - Biological Process	PCA
GO_REGULATION_OF_MICROTUBULE_BASED_PROCESS	0.0382176271333497	Gene Ontology - Biological Process	PCA
GO_NEGATIVE_REGULATION_OF_TRANSPORTER_ACTIVITY	0.0582500020846432	Gene Ontology - Biological Process	PCA
GO_ENDOSOME_ORGANIZATION	0.0144146418309953	Gene Ontology - Biological Process	PCA
GO_REGULATION_OF_WOUND_HEALING	0.118564946754899	Gene Ontology - Biological Process	PCA
GO_REGULATION_OF_MAPK_CASCADE		Gene Ontology - Biological Process	PCA
GO_DEVELOPMENTAL_PROGRAMMED_CELL_DEATH	0.0902814896194397	Gene Ontology - Biological Process	PCA
GO_POSITIVE_REGULATION_OF_SKELETAL_MUSCLE_TISSUE_DEVELOPMENT	0.0362029575346142	Gene Ontology - Biological Process	PCA
GO_MYELOID_LEUKOCYTE_MIGRATION	0.0904761251289851	Gene Ontology - Biological Process	PCA
GO_COLLAGEN_FIBRIL_ORGANIZATION	0.0487102816044999	Gene Ontology - Biological Process	PCA
GO_POSITIVE_REGULATION_OF_NEURON_DEATH	0.0622634385271211	Gene Ontology - Biological Process	PCA
GO_RESPONSE_TO_ESTRADIOL	0.114631417505711	Gene Ontology - Biological Process	PCA
GO_CORONARY_VASCULATURE_DEVELOPMENT	0.0638775187604615	Gene Ontology - Biological Process	PCA
GO_CARTILAGE_DEVELOPMENT	0.0874582883773076	Gene Ontology - Biological Process	PCA
GO_REGULATION_OF_TUMOR_NECROSIS_FACTOR_SUPERFAMILY_CYTOKINE_PRODUCTION	0.101158742483671	Gene Ontology - Biological Process	PCA
GO_NEURON_PROJECTION_EXTENSION	0.0666834634022722	Gene Ontology - Biological Process	PCA
GO_REGULATION_OF_CARDIAC_MUSCLE_TISSUE_DEVELOPMENT	0.088213912034905	Gene Ontology - Biological Process	PCA
GO_NEGATIVE_REGULATION_OF_CYCLIC_NUCLEOTIDE_METABOLIC_PROCESS	0.0372554562298405	Gene Ontology - Biological Process	PCA
GO_PYRIMIDINE_NUCLEOTIDE_BIOSYNTHETIC_PROCESS	0.0274436837798104	Gene Ontology - Biological Process	PCA
GO_RESPONSE_TO_MUSCLE_STRETCH	0.0661221899442207	Gene Ontology - Biological Process	PCA
GO_NEGATIVE_REGULATION_OF_OLIGODENDROCYTE_DIFFERENTIATION	0.0618288379631266	Gene Ontology - Biological Process	PCA
GO_REGULATION_OF_PHOSPHATIDYLINOSITOL_3_KINASE_SIGNALING	0.103188482767389	Gene Ontology - Biological Process	PCA
GO_RESPONSE_TO_COLD	0.0632819012373577	Gene Ontology - Biological Process	PCA
GO_NEGATIVE_REGULATION_OF_SODIUM_ION_TRANSPORT	0.0358685605924957	Gene Ontology - Biological Process	PCA
GO_CELLULAR_RESPONSE_TO_INTERLEUKIN_1	0.104502830554543	Gene Ontology - Biological Process	PCA
GO_CIRCULATORY_SYSTEM_PROCESS	0.134129052362431	Gene Ontology - Biological Process	PCA
GO_REGULATION_OF_VASODILATION	0.0644670598475081	Gene Ontology - Biological Process	PCA
GO_REGULATION_OF_TRIGLYCERIDE_METABOLIC_PROCESS	0.0407135369845597	Gene Ontology - Biological Process	PCA
GO_NEGATIVE_REGULATION_OF_GLYCOPROTEIN_BIOSYNTHETIC_PROCESS	0.0262658500157274	Gene Ontology - Biological Process	PCA
GO_RESPONSE_TO_COCAINE	0.0458639432330567	Gene Ontology - Biological Process	PCA
GO_CELL_CHEMOTAXIS	0.115475112616495	Gene Ontology - Biological Process	PCA
GO_NEGATIVE_REGULATION_OF_INTRINSIC_APOPTOTIC_SIGNALING_PATHWAY_BY_P53_CLASS_MEDIATOR	0.0176218153477333	Gene Ontology - Biological Process	PCA
GO_RIBONUCLEOTIDE_CATABOLIC_PROCESS	0.0317447015089346	Gene Ontology - Biological Process	PCA
GO_POSITIVE_REGULATION_OF_MITOTIC_SISTER_CHROMATID_SEPARATION	0.0166450877329502	Gene Ontology - Biological Process	PCA
GO_DNA_TEMPLATED_TRANSCRIPTION_TERMINATION	0.0286226407682284	Gene Ontology - Biological Process	PCA
GO_NEGATIVE_REGULATION_OF_INTERLEUKIN_1_PRODUCTION	0.0600147238477759	Gene Ontology - Biological Process	PCA
GO_POSITIVE_REGULATION_OF_CATION_CHANNEL_ACTIVITY	0.0261923676958008	Gene Ontology - Biological Process	PCA
GO_REGULATION_OF_PROSTAGLANDIN_SECRETION	0.0398139870059403	Gene Ontology - Biological Process	PCA
GO_REGULATION_OF_PODOSOME_ASSEMBLY	0.0594397903201234	Gene Ontology - Biological Process	PCA
GO_REGULATION_OF_CELLULAR_SENESCENCE	0.046003119434149	Gene Ontology - Biological Process	PCA
GO_CARDIAC_LEFT_VENTRICLE_MORPHOGENESIS	0.0731343992632647	Gene Ontology - Biological Process	PCA
GO_NEGATIVE_REGULATION_OF_STRIATED_MUSCLE_CELL_DIFFERENTIATION	0.0509870381143008	Gene Ontology - Biological Process	PCA
GO_RESPONSE_TO_AMINE	0.0637565050237044	Gene Ontology - Biological Process	PCA
GO_REGULATION_OF_ORGANIC_ACID_TRANSPORT	0.066296199799217	Gene Ontology - Biological Process	PCA
GO_REGULATION_OF_DNA_DEPENDENT_DNA_REPLICATION	0.0266906864475834	Gene Ontology - Biological Process	PCA
GO_NEGATIVE_REGULATION_OF_POTASSIUM_ION_TRANSMEMBRANE_TRANSPORTER_ACTIVITY	0.0113281684742402	Gene Ontology - Biological Process	PCA
GO_PROTEIN_HOMOTETRAMERIZATION	0.0424339488926372	Gene Ontology - Biological Process	PCA
GO_IMMUNE_SYSTEM_PROCESS		Gene Ontology - Biological Process	PCA
GO_HEART_TRABECULA_MORPHOGENESIS	0.0629292180674704	Gene Ontology - Biological Process	PCA
GO_RESPIRATORY_CHAIN_COMPLEX_IV_ASSEMBLY	0.0382327809974519	Gene Ontology - Biological Process	PCA
GO_VESICLE_LOCALIZATION	0.0239418274248495	Gene Ontology - Biological Process	PCA
GO_NITRIC_OXIDE_METABOLIC_PROCESS	0.041287348481397	Gene Ontology - Biological Process	PCA
GO_POSITIVE_REGULATION_OF_LEUKOCYTE_APOPTOTIC_PROCESS	0.0509358486975266	Gene Ontology - Biological Process	PCA
GO_POSITIVE_REGULATION_OF_CELL_FATE_COMMITMENT		Gene Ontology - Biological Process	PCA
GO_FOREBRAIN_MORPHOGENESIS	0.0303117415175975	Gene Ontology - Biological Process	PCA
GO_TELOMERE_CAPPING	0.0169013710520439	Gene Ontology - Biological Process	PCA
GO_PROSTATE_GLAND_MORPHOGENESIS	0.0638053256988546	Gene Ontology - Biological Process	PCA
GO_NEGATIVE_REGULATION_OF_AXON_EXTENSION	0.058487697088616	Gene Ontology - Biological Process	PCA
GO_POSITIVE_REGULATION_OF_TYPE_I_INTERFERON_PRODUCTION	0.054548748244896	Gene Ontology - Biological Process	PCA
GO_REGULATION_OF_STRESS_ACTIVATED_PROTEIN_KINASE_SIGNALING_CASCADE	0.100585898796827	Gene Ontology - Biological Process	PCA
GO_MYELOID_CELL_DEVELOPMENT	0.0597867016222212	Gene Ontology - Biological Process	PCA
GO_NEGATIVE_REGULATION_OF_KINASE_ACTIVITY	0.113713309154707	Gene Ontology - Biological Process	PCA
GO_REGULATION_OF_MITOCHONDRIAL_MEMBRANE_PERMEABILITY_INVOLVED_IN_APOPTOTIC_PROCESS	0.0143342440599681	Gene Ontology - Biological Process	PCA
GO_INTRACELLULAR_PROTEIN_TRANSPORT		Gene Ontology - Biological Process	PCA
GO_REGULATION_OF_HISTONE_DEACETYLATION	0.0327961532985235	Gene Ontology - Biological Process	PCA
GO_REGULATION_OF_PHOSPHATASE_ACTIVITY	0.0433204979001831	Gene Ontology - Biological Process	PCA
GO_NEUROTRANSMITTER_UPTAKE	0.0371865376787875	Gene Ontology - Biological Process	PCA
GO_MICROTUBULE_ANCHORING	0.0193668765436885	Gene Ontology - Biological Process	PCA
GO_CELL_DIVISION	0.0387894296450442	Gene Ontology - Biological Process	PCA
GO_REGULATION_OF_MRNA_CATABOLIC_PROCESS	0.0502510488421814	Gene Ontology - Biological Process	PCA
GO_INTERMEDIATE_FILAMENT_ORGANIZATION	0.032322621885998	Gene Ontology - Biological Process	PCA
GO_REGULATION_OF_INTERLEUKIN_10_PRODUCTION	0.0708700550679001	Gene Ontology - Biological Process	PCA
GO_SODIUM_ION_EXPORT	0.0368285146872867	Gene Ontology - Biological Process	PCA
GO_NEGATIVE_REGULATION_OF_CELL_DIVISION	0.0273463659600601	Gene Ontology - Biological Process	PCA
GO_CELLULAR_RESPONSE_TO_UV	0.0461182913190796	Gene Ontology - Biological Process	PCA
GO_REGULATION_OF_NUCLEAR_DIVISION	0.0412829826134393	Gene Ontology - Biological Process	PCA
GO_RESPONSE_TO_ACID_CHEMICAL	0.138880968909009	Gene Ontology - Biological Process	PCA
GO_RESPONSE_TO_PROSTAGLANDIN_E	0.0642984279641939	Gene Ontology - Biological Process	PCA
GO_NEGATIVE_REGULATION_OF_RESPONSE_TO_REACTIVE_OXYGEN_SPECIES	0.0504654195639933	Gene Ontology - Biological Process	PCA
GO_POSITIVE_REGULATION_OF_EPITHELIAL_TO_MESENCHYMAL_TRANSITION	0.0834501206095924	Gene Ontology - Biological Process	PCA
GO_RESPONSE_TO_STEROID_HORMONE	0.179702640311223	Gene Ontology - Biological Process	PCA
GO_POSITIVE_REGULATION_OF_RNA_SPLICING	0.0360250153673702	Gene Ontology - Biological Process	PCA
GO_RESPONSE_TO_IMMOBILIZATION_STRESS	0.0550284404628345	Gene Ontology - Biological Process	PCA
GO_RESPONSE_TO_INTERLEUKIN_4	0.0766922197976563	Gene Ontology - Biological Process	PCA
GO_POSITIVE_REGULATION_OF_KERATINOCYTE_DIFFERENTIATION	0.03056493646176	Gene Ontology - Biological Process	PCA
GO_CARDIAC_CHAMBER_MORPHOGENESIS	0.103263405421155	Gene Ontology - Biological Process	PCA
GO_REGULATION_OF_CARTILAGE_DEVELOPMENT	0.0764767575296108	Gene Ontology - Biological Process	PCA
GO_POSITIVE_REGULATION_OF_INTERLEUKIN_8_PRODUCTION	0.0834027385809614	Gene Ontology - Biological Process	PCA
GO_SEROTONIN_METABOLIC_PROCESS	0.0126280665113078	Gene Ontology - Biological Process	PCA
GO_REGULATION_OF_DEFENSE_RESPONSE_TO_VIRUS	0.072905216842129	Gene Ontology - Biological Process	PCA
GO_RESPONSE_TO_PEPTIDE	0.136458685206821	Gene Ontology - Biological Process	PCA
GO_REGULATION_OF_ENDOTHELIAL_CELL_APOPTOTIC_PROCESS	0.102582927223498	Gene Ontology - Biological Process	PCA
GO_DNA_DEPENDENT_DNA_REPLICATION	0.0381733157737593	Gene Ontology - Biological Process	PCA
GO_REGULATION_OF_SKELETAL_MUSCLE_CELL_DIFFERENTIATION	0.0230031024793168	Gene Ontology - Biological Process	PCA
GO_POSITIVE_REGULATION_OF_CELLULAR_PROTEIN_CATABOLIC_PROCESS	0.053588803185621	Gene Ontology - Biological Process	PCA
GO_STEROL_HOMEOSTASIS	0.0666623214568487	Gene Ontology - Biological Process	PCA
GO_EMBRYONIC_AXIS_SPECIFICATION	0.0453539077808529	Gene Ontology - Biological Process	PCA
GO_REGULATION_OF_LEUKOCYTE_APOPTOTIC_PROCESS	0.0818195708035289	Gene Ontology - Biological Process	PCA
GO_POSITIVE_REGULATION_OF_INTERLEUKIN_1_BETA_PRODUCTION	0.0634347102606044	Gene Ontology - Biological Process	PCA
GO_CELLULAR_RESPONSE_TO_LIPID	0.168114335712717	Gene Ontology - Biological Process	PCA
GO_SECRETION_BY_CELL	0.110209813596031	Gene Ontology - Biological Process	PCA
GO_LIPOPROTEIN_METABOLIC_PROCESS	0.0371441413336517	Gene Ontology - Biological Process	PCA
GO_DISRUPTION_OF_CELLS_OF_OTHER_ORGANISM_INVOLVED_IN_SYMBIOTIC_INTERACTION	0.0227488167766328	Gene Ontology - Biological Process	PCA
GO_IRON_COORDINATION_ENTITY_TRANSPORT	0.0222811708574449	Gene Ontology - Biological Process	PCA
GO_PHOSPHATIDYLCHOLINE_BIOSYNTHETIC_PROCESS	0.0348330508548142	Gene Ontology - Biological Process	PCA
GO_KERATAN_SULFATE_METABOLIC_PROCESS	0.0396360624598222	Gene Ontology - Biological Process	PCA
GO_REGULATION_OF_COAGULATION	0.106145440456548	Gene Ontology - Biological Process	PCA
GO_MEMBRANE_BIOGENESIS	0.0505003033939931	Gene Ontology - Biological Process	PCA
GO_REGULATION_OF_EPIDERMIS_DEVELOPMENT	0.0668016650535192	Gene Ontology - Biological Process	PCA
GO_FORMATION_OF_PRIMARY_GERM_LAYER	0.114825052661949	Gene Ontology - Biological Process	PCA
GO_NEGATIVE_REGULATION_OF_MUSCLE_CELL_DIFFERENTIATION	0.0879900003802146	Gene Ontology - Biological Process	PCA
GO_ENERGY_RESERVE_METABOLIC_PROCESS	0.0362525979724078	Gene Ontology - Biological Process	PCA
GO_GLYCOLIPID_BIOSYNTHETIC_PROCESS	0.0232225013290848	Gene Ontology - Biological Process	PCA
GO_REGULATION_OF_ACTIN_NUCLEATION	0.0235601156959447	Gene Ontology - Biological Process	PCA
GO_REGULATION_OF_DENDRITIC_CELL_DIFFERENTIATION	0.045086760360685	Gene Ontology - Biological Process	PCA
GO_EPITHELIAL_CELL_DEVELOPMENT	0.101218331126377	Gene Ontology - Biological Process	PCA
GO_AMIDE_TRANSPORT	0.0336794025604121	Gene Ontology - Biological Process	PCA
GO_REGULATION_OF_INTERFERON_GAMMA_PRODUCTION	0.0848918917529028	Gene Ontology - Biological Process	PCA
GO_NEGATIVE_REGULATION_OF_LIPID_METABOLIC_PROCESS	0.0707984542147896	Gene Ontology - Biological Process	PCA
GO_PROTEIN_LOCALIZATION_TO_KINETOCHORE	0.0278784943401106	Gene Ontology - Biological Process	PCA
GO_NEGATIVE_REGULATION_OF_FAT_CELL_DIFFERENTIATION	0.0757265486910975	Gene Ontology - Biological Process	PCA
GO_PHOTOPERIODISM	0.0264628974897243	Gene Ontology - Biological Process	PCA
GO_ALPHA_AMINO_ACID_BIOSYNTHETIC_PROCESS	0.034837782696195	Gene Ontology - Biological Process	PCA
GO_MESENCHYMAL_TO_EPITHELIAL_TRANSITION	0.0426362288818489	Gene Ontology - Biological Process	PCA
GO_ESTABLISHMENT_OF_ENDOTHELIAL_INTESTINAL_BARRIER	0.0364909971970525	Gene Ontology - Biological Process	PCA
GO_SALIVARY_GLAND_DEVELOPMENT	0.0866133938215059	Gene Ontology - Biological Process	PCA
GO_CELL_CYCLE_DNA_REPLICATION	0.0276887834606632	Gene Ontology - Biological Process	PCA
GO_NEGATIVE_REGULATION_OF_TRANSCRIPTION_ELONGATION_FROM_RNA_POLYMERASE_II_PROMOTER	0.0338447014629448	Gene Ontology - Biological Process	PCA
GO_CHROMOSOME_CONDENSATION	0.0306844889861626	Gene Ontology - Biological Process	PCA
GO_POSITIVE_REGULATION_OF_RESPONSE_TO_STIMULUS		Gene Ontology - Biological Process	PCA
GO_REGULATION_OF_MONOOXYGENASE_ACTIVITY	0.0867683124979167	Gene Ontology - Biological Process	PCA
GO_SENSORY_PERCEPTION_OF_MECHANICAL_STIMULUS	0.0563777735736935	Gene Ontology - Biological Process	PCA
GO_ESTABLISHMENT_OF_EPITHELIAL_CELL_POLARITY	0.0375627006806889	Gene Ontology - Biological Process	PCA
GO_TOLL_LIKE_RECEPTOR_9_SIGNALING_PATHWAY	0.0446416579933901	Gene Ontology - Biological Process	PCA
GO_EMBRYONIC_DIGIT_MORPHOGENESIS	0.0526403187143758	Gene Ontology - Biological Process	PCA
GO_REGULATION_OF_CANONICAL_WNT_SIGNALING_PATHWAY	0.0913044076753513	Gene Ontology - Biological Process	PCA
GO_NITROGEN_CYCLE_METABOLIC_PROCESS	0.0300669676846402	Gene Ontology - Biological Process	PCA
GO_T_CELL_ACTIVATION_INVOLVED_IN_IMMUNE_RESPONSE	0.062108359790074	Gene Ontology - Biological Process	PCA
GO_NEGATIVE_REGULATION_OF_LEUKOCYTE_PROLIFERATION	0.0720809285221075	Gene Ontology - Biological Process	PCA
GO_NECROPTOTIC_PROCESS	0.0400487161023011	Gene Ontology - Biological Process	PCA
GO_NEGATIVE_REGULATION_OF_GLIOGENESIS	0.0595013235167501	Gene Ontology - Biological Process	PCA
GO_DENDRITIC_CELL_CHEMOTAXIS	0.0515382057320082	Gene Ontology - Biological Process	PCA
GO_REGULATION_OF_ANTIGEN_PROCESSING_AND_PRESENTATION_OF_PEPTIDE_ANTIGEN	0.024687248325184	Gene Ontology - Biological Process	PCA
GO_REGULATION_OF_NEURONAL_SYNAPTIC_PLASTICITY	0.0308322054936927	Gene Ontology - Biological Process	PCA
GO_REGULATION_OF_PHOSPHOLIPASE_C_ACTIVITY	0.0814273402319506	Gene Ontology - Biological Process	PCA
GO_REGULATION_OF_DEVELOPMENTAL_GROWTH	0.11891855165635	Gene Ontology - Biological Process	PCA
GO_MEMBRANE_DISASSEMBLY	0.0321030206582946	Gene Ontology - Biological Process	PCA
GO_REGULATION_OF_SYNAPTIC_TRANSMISSION_GLUTAMATERGIC	0.0446769715339534	Gene Ontology - Biological Process	PCA
GO_ACTIVATION_OF_PHOSPHOLIPASE_C_ACTIVITY	0.0715529664912265	Gene Ontology - Biological Process	PCA
GO_NEGATIVE_REGULATION_OF_BIOMINERAL_TISSUE_DEVELOPMENT	0.0548628353456216	Gene Ontology - Biological Process	PCA
GO_NEGATIVE_REGULATION_OF_BONE_RESORPTION	0.0672140230842455	Gene Ontology - Biological Process	PCA
GO_CELLULAR_RESPONSE_TO_EXTERNAL_STIMULUS	0.127374466714991	Gene Ontology - Biological Process	PCA
GO_NADP_METABOLIC_PROCESS	0.0345791998323698	Gene Ontology - Biological Process	PCA
GO_POSITIVE_REGULATION_OF_MRNA_PROCESSING	0.0331426467860648	Gene Ontology - Biological Process	PCA
GO_EPITHELIAL_TUBE_BRANCHING_INVOLVED_IN_LUNG_MORPHOGENESIS	0.0753775255200613	Gene Ontology - Biological Process	PCA
GO_DETECTION_OF_MECHANICAL_STIMULUS_INVOLVED_IN_SENSORY_PERCEPTION	0.0376321586461281	Gene Ontology - Biological Process	PCA
GO_REGULATION_OF_CELL_CELL_ADHESION_MEDIATED_BY_CADHERIN	0.0496122338675676	Gene Ontology - Biological Process	PCA
GO_METANEPHRIC_EPITHELIUM_DEVELOPMENT	0.0372245264814748	Gene Ontology - Biological Process	PCA
GO_REGULATION_OF_SMOOTH_MUSCLE_CELL_DIFFERENTIATION	0.0385150292862197	Gene Ontology - Biological Process	PCA
GO_FATTY_ACID_BETA_OXIDATION	0.0297097771721167	Gene Ontology - Biological Process	PCA
GO_ACTIN_FILAMENT_BASED_PROCESS	0.0853493838168999	Gene Ontology - Biological Process	PCA
GO_RESPONSE_TO_FLUID_SHEAR_STRESS	0.0947857902648756	Gene Ontology - Biological Process	PCA
GO_NEGATIVE_REGULATION_OF_MUSCLE_CONTRACTION	0.0840165233430755	Gene Ontology - Biological Process	PCA
GO_TRANSITION_METAL_ION_TRANSPORT	0.0411361066845335	Gene Ontology - Biological Process	PCA
GO_POSITIVE_REGULATION_OF_MUSCLE_CELL_DIFFERENTIATION	0.0952277037506497	Gene Ontology - Biological Process	PCA
GO_REGULATION_OF_ADAPTIVE_IMMUNE_RESPONSE	0.0931146151203711	Gene Ontology - Biological Process	PCA
GO_PHOSPHATIDYLINOSITOL_BIOSYNTHETIC_PROCESS	0.0233828621366392	Gene Ontology - Biological Process	PCA
GO_POSITIVE_REGULATION_OF_CELL_COMMUNICATION		Gene Ontology - Biological Process	PCA
GO_POSITIVE_REGULATION_OF_LIPID_KINASE_ACTIVITY	0.0691082642202616	Gene Ontology - Biological Process	PCA
GO_RESPONSE_TO_CORTICOSTEROID	0.148527472660093	Gene Ontology - Biological Process	PCA
GO_POSITIVE_REGULATION_OF_LEUKOCYTE_DEGRANULATION	0.0490722933945254	Gene Ontology - Biological Process	PCA
GO_SODIUM_ION_TRANSMEMBRANE_TRANSPORT	0.0245440963172633	Gene Ontology - Biological Process	PCA
GO_PROTEIN_UBIQUITINATION_INVOLVED_IN_UBIQUITIN_DEPENDENT_PROTEIN_CATABOLIC_PROCESS	0.0236400564922502	Gene Ontology - Biological Process	PCA
GO_NEGATIVE_REGULATION_OF_BLOOD_VESSEL_ENDOTHELIAL_CELL_MIGRATION	0.0617945672706729	Gene Ontology - Biological Process	PCA
GO_CELL_PROJECTION_ASSEMBLY	0.0283582589169803	Gene Ontology - Biological Process	PCA
GO_REGULATION_OF_PROTEIN_IMPORT_INTO_NUCLEUS_TRANSLOCATION	0.060266410750485	Gene Ontology - Biological Process	PCA
GO_GLUCOCORTICOID_METABOLIC_PROCESS	0.0263857197490403	Gene Ontology - Biological Process	PCA
GO_PROTEIN_MATURATION	0.0801417433796053	Gene Ontology - Biological Process	PCA
GO_SKELETAL_MUSCLE_ADAPTATION	0.0125968825266398	Gene Ontology - Biological Process	PCA
GO_PROTEIN_N_LINKED_GLYCOSYLATION	0.0180899350564698	Gene Ontology - Biological Process	PCA
GO_ANAPHASE_PROMOTING_COMPLEX_DEPENDENT_CATABOLIC_PROCESS	0.0370333108342931	Gene Ontology - Biological Process	PCA
GO_HINDLIMB_MORPHOGENESIS	0.061934056535544	Gene Ontology - Biological Process	PCA
GO_ESTABLISHMENT_OR_MAINTENANCE_OF_EPITHELIAL_CELL_APICAL_BASAL_POLARITY	0.0294964297377092	Gene Ontology - Biological Process	PCA
GO_LOOP_OF_HENLE_DEVELOPMENT	0.0387749199556035	Gene Ontology - Biological Process	PCA
GO_VESICLE_ORGANIZATION	0.0199116792991916	Gene Ontology - Biological Process	PCA
GO_KERATINOCYTE_PROLIFERATION	0.0317949529014048	Gene Ontology - Biological Process	PCA
GO_MACROPHAGE_ACTIVATION_INVOLVED_IN_IMMUNE_RESPONSE	0.0460640815099236	Gene Ontology - Biological Process	PCA
GO_INDOLALKYLAMINE_METABOLIC_PROCESS	0.0239463637935081	Gene Ontology - Biological Process	PCA
GO_POSITIVE_REGULATION_OF_BINDING	0.0886957850971447	Gene Ontology - Biological Process	PCA
GO_SMOOTH_MUSCLE_CELL_DIFFERENTIATION	0.0847235612266607	Gene Ontology - Biological Process	PCA
GO_MALE_GENITALIA_DEVELOPMENT	0.0364120495026696	Gene Ontology - Biological Process	PCA
GO_REGULATION_OF_HYDROLASE_ACTIVITY		Gene Ontology - Biological Process	PCA
GO_ENDOCARDIAL_CUSHION_DEVELOPMENT	0.0902572846639686	Gene Ontology - Biological Process	PCA
GO_NEGATIVE_REGULATION_OF_ERBB_SIGNALING_PATHWAY	0.0313533678629089	Gene Ontology - Biological Process	PCA
GO_RESPONSE_TO_DIETARY_EXCESS	0.027930670956822	Gene Ontology - Biological Process	PCA
GO_REGULATION_OF_MEIOTIC_NUCLEAR_DIVISION	0.0367125959987802	Gene Ontology - Biological Process	PCA
GO_BRANCH_ELONGATION_OF_AN_EPITHELIUM	0.0727353168067554	Gene Ontology - Biological Process	PCA
GO_POSITIVE_REGULATION_OF_CELLULAR_AMIDE_METABOLIC_PROCESS	0.0736793051398269	Gene Ontology - Biological Process	PCA
GO_POSITIVE_REGULATION_OF_VACUOLE_ORGANIZATION	0.0115344196226893	Gene Ontology - Biological Process	PCA
GO_NEGATIVE_REGULATION_OF_PLATELET_ACTIVATION	0.0748955773035416	Gene Ontology - Biological Process	PCA
GO_GLUTAMINE_FAMILY_AMINO_ACID_CATABOLIC_PROCESS	0.0436254717313583	Gene Ontology - Biological Process	PCA
GO_EMBRYONIC_SKELETAL_SYSTEM_DEVELOPMENT	0.0620377184257567	Gene Ontology - Biological Process	PCA
GO_NEURON_MATURATION	0.0387583686624948	Gene Ontology - Biological Process	PCA
GO_THYMIC_T_CELL_SELECTION	0.0240098666258046	Gene Ontology - Biological Process	PCA
GO_CELLULAR_RESPONSE_TO_BIOTIC_STIMULUS	0.115141612628328	Gene Ontology - Biological Process	PCA
GO_COENZYME_A_METABOLIC_PROCESS	0.0308748971516314	Gene Ontology - Biological Process	PCA
GO_PROTEIN_LOCALIZATION_TO_CILIUM	0.0193194001307938	Gene Ontology - Biological Process	PCA
GO_RNA_STABILIZATION	0.0476196056294881	Gene Ontology - Biological Process	PCA
GO_ACTIN_MYOSIN_FILAMENT_SLIDING	0.0243109344142129	Gene Ontology - Biological Process	PCA
GO_REGULATION_OF_CELL_MORPHOGENESIS_INVOLVED_IN_DIFFERENTIATION	0.120077453577513	Gene Ontology - Biological Process	PCA
GO_REGULATION_OF_PROTEIN_HOMODIMERIZATION_ACTIVITY	0.0219067542296061	Gene Ontology - Biological Process	PCA
GO_REGULATION_OF_HETEROTYPIC_CELL_CELL_ADHESION	0.0848487104805729	Gene Ontology - Biological Process	PCA
GO_POSITIVE_REGULATION_OF_REACTIVE_OXYGEN_SPECIES_BIOSYNTHETIC_PROCESS	0.0882226591006648	Gene Ontology - Biological Process	PCA
GO_ALPHA_AMINO_ACID_METABOLIC_PROCESS	0.0560099935249705	Gene Ontology - Biological Process	PCA
GO_MITOCHONDRIAL_DNA_METABOLIC_PROCESS	0.0200584612050459	Gene Ontology - Biological Process	PCA
GO_CGMP_METABOLIC_PROCESS	0.0360565720223285	Gene Ontology - Biological Process	PCA
GO_ADULT_BEHAVIOR	0.044708094258093	Gene Ontology - Biological Process	PCA
GO_RETINAL_GANGLION_CELL_AXON_GUIDANCE	0.0399817481124991	Gene Ontology - Biological Process	PCA
GO_POSITIVE_REGULATION_OF_MEMBRANE_INVAGINATION	0.0584347729340582	Gene Ontology - Biological Process	PCA
GO_SPINDLE_LOCALIZATION	0.0471602243875107	Gene Ontology - Biological Process	PCA
GO_HYDROGEN_PEROXIDE_CATABOLIC_PROCESS	0.039902557178186	Gene Ontology - Biological Process	PCA
GO_CELLULAR_RESPONSE_TO_ORGANIC_CYCLIC_COMPOUND	0.159935894996617	Gene Ontology - Biological Process	PCA
GO_POSITIVE_REGULATION_OF_CYTOKINE_PRODUCTION_INVOLVED_IN_IMMUNE_RESPONSE	0.0598452789349365	Gene Ontology - Biological Process	PCA
GO_REGULATION_OF_PROTEIN_SUMOYLATION	0.0156120144392308	Gene Ontology - Biological Process	PCA
GO_RESPONSE_TO_ENDOPLASMIC_RETICULUM_STRESS	0.0478137183344753	Gene Ontology - Biological Process	PCA
GO_CELLULAR_RESPONSE_TO_LIGHT_STIMULUS	0.0469712470381331	Gene Ontology - Biological Process	PCA
GO_POSITIVE_REGULATION_BY_HOST_OF_VIRAL_TRANSCRIPTION	0.0130980181876729	Gene Ontology - Biological Process	PCA
GO_NEGATIVE_REGULATION_OF_STEM_CELL_DIFFERENTIATION	0.0663380615152985	Gene Ontology - Biological Process	PCA
GO_NEGATIVE_REGULATION_OF_PRODUCTION_OF_MOLECULAR_MEDIATOR_OF_IMMUNE_RESPONSE	0.0827788012308193	Gene Ontology - Biological Process	PCA
GO_SPHINGOLIPID_MEDIATED_SIGNALING_PATHWAY	0.0370552186713195	Gene Ontology - Biological Process	PCA
GO_SYNAPTIC_VESICLE_CYTOSKELETAL_TRANSPORT	0.0283536303086661	Gene Ontology - Biological Process	PCA
GO_LUNG_CELL_DIFFERENTIATION	0.056683797412956	Gene Ontology - Biological Process	PCA
GO_PLATELET_ACTIVATION	0.105219909029142	Gene Ontology - Biological Process	PCA
GO_CYTOSKELETON_ORGANIZATION		Gene Ontology - Biological Process	PCA
GO_NUCLEOTIDE_BINDING_DOMAIN_LEUCINE_RICH_REPEAT_CONTAINING_RECEPTOR_SIGNALING_PATHWAY	0.0270984022214455	Gene Ontology - Biological Process	PCA
GO_TRANSCRIPTION_COUPLED_NUCLEOTIDE_EXCISION_REPAIR	0.0354774261020625	Gene Ontology - Biological Process	PCA
GO_MEMBRANE_DEPOLARIZATION_DURING_ACTION_POTENTIAL	0.0208301970322244	Gene Ontology - Biological Process	PCA
GO_MATURATION_OF_SSU_RRNA	0.0384137721348582	Gene Ontology - Biological Process	PCA
GO_BETA_AMYLOID_METABOLIC_PROCESS	0.0258149785470503	Gene Ontology - Biological Process	PCA
GO_RESPONSE_TO_WOUNDING		Gene Ontology - Biological Process	PCA
GO_NON_CANONICAL_WNT_SIGNALING_PATHWAY	0.0550567546389509	Gene Ontology - Biological Process	PCA
GO_RENAL_SYSTEM_PROCESS_INVOLVED_IN_REGULATION_OF_BLOOD_VOLUME	0.0381756910906752	Gene Ontology - Biological Process	PCA
GO_NEGATIVE_REGULATION_OF_LEUKOCYTE_MEDIATED_IMMUNITY	0.0677594330122039	Gene Ontology - Biological Process	PCA
GO_POSITIVE_REGULATION_OF_CREB_TRANSCRIPTION_FACTOR_ACTIVITY	0.0324973567866608	Gene Ontology - Biological Process	PCA
GO_NEGATIVE_REGULATION_OF_CELL_GROWTH	0.103517087696813	Gene Ontology - Biological Process	PCA
GO_MODIFIED_AMINO_ACID_TRANSPORT	0.0391957014960135	Gene Ontology - Biological Process	PCA
GO_CGMP_BIOSYNTHETIC_PROCESS	0.0259719837109188	Gene Ontology - Biological Process	PCA
GO_PROTEIN_SECRETION	0.069632473040401	Gene Ontology - Biological Process	PCA
GO_ALTERNATIVE_MRNA_SPLICING_VIA_SPLICEOSOME	0.0272616192265025	Gene Ontology - Biological Process	PCA
GO_ASSOCIATIVE_LEARNING	0.0555801745891914	Gene Ontology - Biological Process	PCA
GO_SNORNA_METABOLIC_PROCESS	0.0170196300340622	Gene Ontology - Biological Process	PCA
GO_NEGATIVE_REGULATION_OF_CELLULAR_CATABOLIC_PROCESS	0.061706637966831	Gene Ontology - Biological Process	PCA
GO_REGULATION_OF_RESPONSE_TO_EXTRACELLULAR_STIMULUS	0.0336188197556826	Gene Ontology - Biological Process	PCA
GO_COFACTOR_TRANSPORT	0.0250130283991209	Gene Ontology - Biological Process	PCA
GO_POSITIVE_REGULATION_OF_FAT_CELL_DIFFERENTIATION	0.0838523752490195	Gene Ontology - Biological Process	PCA
GO_NEGATIVE_REGULATION_OF_PROTEIN_POLYMERIZATION	0.0527529677772186	Gene Ontology - Biological Process	PCA
GO_EXOGENOUS_DRUG_CATABOLIC_PROCESS	0.0141536806735379	Gene Ontology - Biological Process	PCA
GO_NEGATIVE_REGULATION_OF_REACTIVE_OXYGEN_SPECIES_METABOLIC_PROCESS	0.0734304568160815	Gene Ontology - Biological Process	PCA
GO_REGULATION_OF_PROTEIN_DEACETYLATION	0.0325555581928877	Gene Ontology - Biological Process	PCA
GO_OTIC_VESICLE_DEVELOPMENT	0.0419636433987582	Gene Ontology - Biological Process	PCA
GO_POSITIVE_REGULATION_OF_DNA_TEMPLATED_TRANSCRIPTION_INITIATION	0.0347218802194939	Gene Ontology - Biological Process	PCA
GO_NEURON_PROJECTION_EXTENSION_INVOLVED_IN_NEURON_PROJECTION_GUIDANCE	0.0573668674673051	Gene Ontology - Biological Process	PCA
GO_PHOSPHOLIPID_DEPHOSPHORYLATION	0.012189393159133	Gene Ontology - Biological Process	PCA
GO_NEGATIVE_REGULATION_OF_DNA_REPAIR	0.0401665460184764	Gene Ontology - Biological Process	PCA
GO_METAL_ION_TRANSPORT		Gene Ontology - Biological Process	PCA
GO_INSULIN_SECRETION	0.0158320881224263	Gene Ontology - Biological Process	PCA
GO_POSITIVE_REGULATION_OF_FIBROBLAST_PROLIFERATION	0.0848716350740955	Gene Ontology - Biological Process	PCA
GO_PREASSEMBLY_OF_GPI_ANCHOR_IN_ER_MEMBRANE	0.040010755092986	Gene Ontology - Biological Process	PCA
GO_NECROTIC_CELL_DEATH	0.043932695926854	Gene Ontology - Biological Process	PCA
GO_REGULATION_OF_MAST_CELL_ACTIVATION_INVOLVED_IN_IMMUNE_RESPONSE	0.0554297734670403	Gene Ontology - Biological Process	PCA
GO_POSITIVE_REGULATION_OF_CELLULAR_AMINE_METABOLIC_PROCESS	0.0386989775707817	Gene Ontology - Biological Process	PCA
GO_POSITIVE_REGULATION_OF_INTRACELLULAR_PROTEIN_TRANSPORT	0.0914160764687862	Gene Ontology - Biological Process	PCA
GO_REGULATION_BY_VIRUS_OF_VIRAL_PROTEIN_LEVELS_IN_HOST_CELL	0.0337701352565219	Gene Ontology - Biological Process	PCA
GO_CHROMOSOME_LOCALIZATION	0.0211850513772684	Gene Ontology - Biological Process	PCA
GO_REGULATION_OF_RESPIRATORY_SYSTEM_PROCESS	0.0205009173210708	Gene Ontology - Biological Process	PCA
GO_POSITIVE_REGULATION_OF_ADENYLATE_CYCLASE_ACTIVITY	0.0405178891301149	Gene Ontology - Biological Process	PCA
GO_POSITIVE_REGULATION_OF_NEURON_DIFFERENTIATION	0.104788014415885	Gene Ontology - Biological Process	PCA
GO_EMBRYONIC_SKELETAL_SYSTEM_MORPHOGENESIS	0.0556050717536881	Gene Ontology - Biological Process	PCA
GO_ACTIVATION_OF_GTPASE_ACTIVITY	0.0131664763371783	Gene Ontology - Biological Process	PCA
GO_INOSITOL_PHOSPHATE_METABOLIC_PROCESS	0.0187550823233153	Gene Ontology - Biological Process	PCA
GO_T_CELL_HOMEOSTASIS	0.0262641917106262	Gene Ontology - Biological Process	PCA
GO_REGULATION_OF_RECEPTOR_ACTIVITY	0.056704378614438	Gene Ontology - Biological Process	PCA
GO_HISTONE_METHYLATION	0.0195445475442169	Gene Ontology - Biological Process	PCA
GO_CELLULAR_RESPONSE_TO_FLUID_SHEAR_STRESS	0.0671179416325597	Gene Ontology - Biological Process	PCA
GO_POSITIVE_REGULATION_OF_TRANSPORTER_ACTIVITY	0.0671341457336172	Gene Ontology - Biological Process	PCA
GO_POSITIVE_REGULATION_OF_TRANSCRIPTION_FACTOR_IMPORT_INTO_NUCLEUS	0.0765955996423098	Gene Ontology - Biological Process	PCA
GO_ALPHA_BETA_T_CELL_DIFFERENTIATION	0.0707023269699618	Gene Ontology - Biological Process	PCA
GO_ESTABLISHMENT_OF_PROTEIN_LOCALIZATION_TO_CHROMOSOME	0.0180945050689775	Gene Ontology - Biological Process	PCA
GO_PEPTIDE_CROSS_LINKING	0.0238930533133181	Gene Ontology - Biological Process	PCA
GO_PEPTIDYL_SERINE_MODIFICATION	0.044871670058784	Gene Ontology - Biological Process	PCA
GO_CELLULAR_RESPONSE_TO_EXTRACELLULAR_STIMULUS	0.0947833950407927	Gene Ontology - Biological Process	PCA
GO_ROUNDABOUT_SIGNALING_PATHWAY	0.0460412018225019	Gene Ontology - Biological Process	PCA
GO_ESTABLISHMENT_OF_PROTEIN_LOCALIZATION		Gene Ontology - Biological Process	PCA
GO_NEGATIVE_REGULATION_OF_RESPONSE_TO_DNA_DAMAGE_STIMULUS	0.0454249194369719	Gene Ontology - Biological Process	PCA
GO_GLUTAMATE_METABOLIC_PROCESS	0.0342701779753345	Gene Ontology - Biological Process	PCA
GO_SPHINGOMYELIN_METABOLIC_PROCESS	0.0216229654420717	Gene Ontology - Biological Process	PCA
GO_TRNA_METABOLIC_PROCESS	0.0575171537365221	Gene Ontology - Biological Process	PCA
GO_NEGATIVE_REGULATION_OF_ATPASE_ACTIVITY	0.024649212880406	Gene Ontology - Biological Process	PCA
GO_POSITIVE_REGULATION_OF_LOCOMOTION	0.171886783378059	Gene Ontology - Biological Process	PCA
GO_REGULATION_OF_DENDRITE_MORPHOGENESIS	0.041899659301375	Gene Ontology - Biological Process	PCA
GO_CELLULAR_RESPONSE_TO_LITHIUM_ION	0.0561507777787665	Gene Ontology - Biological Process	PCA
GO_MAMMARY_GLAND_EPITHELIUM_DEVELOPMENT	0.0836885600179406	Gene Ontology - Biological Process	PCA
GO_CELLULAR_RESPONSE_TO_PROSTAGLANDIN_STIMULUS	0.0730427363311551	Gene Ontology - Biological Process	PCA
GO_REGULATION_OF_MYELOID_CELL_APOPTOTIC_PROCESS	0.0537506185660267	Gene Ontology - Biological Process	PCA
GO_NEGATIVE_REGULATION_OF_VIRAL_PROCESS	0.0557599589410185	Gene Ontology - Biological Process	PCA
GO_ERYTHROCYTE_HOMEOSTASIS	0.0777479375073715	Gene Ontology - Biological Process	PCA
GO_RESPONSE_TO_HEAT	0.0699077612640555	Gene Ontology - Biological Process	PCA
GO_NOTCH_RECEPTOR_PROCESSING	0.0444456913352277	Gene Ontology - Biological Process	PCA
GO_CELLULAR_RESPONSE_TO_CADMIUM_ION	0.0366185107227766	Gene Ontology - Biological Process	PCA
GO_SUCKLING_BEHAVIOR	0.0187752465451217	Gene Ontology - Biological Process	PCA
GO_POSITIVE_REGULATION_OF_KIDNEY_DEVELOPMENT	0.0911074433648096	Gene Ontology - Biological Process	PCA
GO_REGULATION_OF_MITOTIC_SPINDLE_CHECKPOINT	0.0211824512516035	Gene Ontology - Biological Process	PCA
GO_I_KAPPAB_KINASE_NF_KAPPAB_SIGNALING	0.0448060030389925	Gene Ontology - Biological Process	PCA
GO_REGULATION_OF_NON_CANONICAL_WNT_SIGNALING_PATHWAY	0.0389423895101537	Gene Ontology - Biological Process	PCA
GO_REGULATION_OF_KINASE_ACTIVITY		Gene Ontology - Biological Process	PCA
GO_CHROMOSOME_LOCALIZATION_TO_NUCLEAR_ENVELOPE_INVOLVED_IN_HOMOLOGOUS_CHROMOSOME_SEGREGATION	0.0257915885457223	Gene Ontology - Biological Process	PCA
GO_NEGATIVE_REGULATION_OF_DNA_RECOMBINATION	0.0261613211614991	Gene Ontology - Biological Process	PCA
GO_POSITIVE_REGULATION_OF_LYMPHOCYTE_MIGRATION	0.0749483759985917	Gene Ontology - Biological Process	PCA
GO_NEGATIVE_REGULATION_OF_CELLULAR_RESPONSE_TO_INSULIN_STIMULUS	0.0626162502798787	Gene Ontology - Biological Process	PCA
GO_POSITIVE_REGULATION_OF_CELLULAR_EXTRAVASATION	0.0711376360846725	Gene Ontology - Biological Process	PCA
GO_MYELOID_LEUKOCYTE_DIFFERENTIATION	0.118331613091853	Gene Ontology - Biological Process	PCA
GO_PEROXISOME_ORGANIZATION	0.0262935221585848	Gene Ontology - Biological Process	PCA
GO_DNA_STRAND_ELONGATION_INVOLVED_IN_DNA_REPLICATION	0.0420701645197302	Gene Ontology - Biological Process	PCA
GO_CELLULAR_MODIFIED_AMINO_ACID_CATABOLIC_PROCESS	0.0392753153662099	Gene Ontology - Biological Process	PCA
GO_SINGLE_ORGANISM_CELL_ADHESION	0.140601782541131	Gene Ontology - Biological Process	PCA
GO_POLYOL_METABOLIC_PROCESS	0.0334634683049869	Gene Ontology - Biological Process	PCA
GO_POSITIVE_REGULATION_OF_TRANSCRIPTION_INITIATION_FROM_RNA_POLYMERASE_II_PROMOTER	0.0197033739410902	Gene Ontology - Biological Process	PCA
GO_APICAL_JUNCTION_ASSEMBLY	0.0308504698177962	Gene Ontology - Biological Process	PCA
GO_PYRIMIDINE_RIBONUCLEOSIDE_TRIPHOSPHATE_METABOLIC_PROCESS	0.0220086446836537	Gene Ontology - Biological Process	PCA
GO_LYMPHOCYTE_HOMEOSTASIS	0.0393776855909992	Gene Ontology - Biological Process	PCA
GO_SERTOLI_CELL_DEVELOPMENT	0.0295105480134977	Gene Ontology - Biological Process	PCA
GO_NEGATIVE_REGULATION_OF_RNA_SPLICING	0.0257975064026689	Gene Ontology - Biological Process	PCA
GO_CELL_CYCLE_PHASE_TRANSITION	0.0554605390187064	Gene Ontology - Biological Process	PCA
GO_TISSUE_MORPHOGENESIS		Gene Ontology - Biological Process	PCA
GO_ENDOSOME_TO_LYSOSOME_TRANSPORT	0.0155896661571779	Gene Ontology - Biological Process	PCA
GO_MRNA_PROCESSING	0.0367292092218516	Gene Ontology - Biological Process	PCA
GO_RESPONSE_TO_ANGIOTENSIN	0.0678772711106088	Gene Ontology - Biological Process	PCA
GO_DENDRITIC_SPINE_DEVELOPMENT	0.0317851119886044	Gene Ontology - Biological Process	PCA
GO_REGULATION_OF_PROTEIN_OLIGOMERIZATION	0.0413250601203452	Gene Ontology - Biological Process	PCA
GO_HEME_METABOLIC_PROCESS	0.0223852219783207	Gene Ontology - Biological Process	PCA
GO_SERINE_FAMILY_AMINO_ACID_BIOSYNTHETIC_PROCESS	0.0313921521402879	Gene Ontology - Biological Process	PCA
GO_CEREBELLAR_PURKINJE_CELL_LAYER_FORMATION	0.0133657440823805	Gene Ontology - Biological Process	PCA
GO_CELLULAR_RESPONSE_TO_CARBOHYDRATE_STIMULUS	0.0731639882274358	Gene Ontology - Biological Process	PCA
GO_INOSITOL_PHOSPHATE_CATABOLIC_PROCESS	0.0132016899256122	Gene Ontology - Biological Process	PCA
GO_C21_STEROID_HORMONE_METABOLIC_PROCESS	0.0369578023386238	Gene Ontology - Biological Process	PCA
GO_NEGATIVE_REGULATION_OF_GLIAL_CELL_DIFFERENTIATION	0.0643499953409813	Gene Ontology - Biological Process	PCA
GO_POSITIVE_REGULATION_OF_SYNAPSE_ASSEMBLY	0.0358183457893841	Gene Ontology - Biological Process	PCA
GO_TRANSMISSION_OF_NERVE_IMPULSE	0.0221322180392438	Gene Ontology - Biological Process	PCA
GO_POSITIVE_REGULATION_OF_VASCULATURE_DEVELOPMENT	0.131471765250173	Gene Ontology - Biological Process	PCA
GO_POSITIVE_REGULATION_OF_EPIDERMAL_CELL_DIFFERENTIATION	0.0357929197325147	Gene Ontology - Biological Process	PCA
GO_MEMBRANE_FUSION	0.024354756269903	Gene Ontology - Biological Process	PCA
GO_POSITIVE_REGULATION_OF_TOR_SIGNALING	0.0235641122991735	Gene Ontology - Biological Process	PCA
GO_POSITIVE_REGULATION_OF_GLIAL_CELL_DIFFERENTIATION	0.0722422015772592	Gene Ontology - Biological Process	PCA
GO_MALE_SEX_DETERMINATION	0.018713726629779	Gene Ontology - Biological Process	PCA
GO_TYPE_B_PANCREATIC_CELL_DEVELOPMENT	0.0364411055462893	Gene Ontology - Biological Process	PCA
[truncated: 67,813 more rows]
