# Supplementary material for: Improving gene function predictions using independent transcriptional components
Source: Nat Commun. 2021 Mar 5;12:1464. doi: 10.1038/s41467-021-21671-w (PMC7935959; doi:10.1038/s41467-021-21671-w)
Supplement: Supplementary file 6 — Supplementary Data 3 [file 41467_2021_21671_MOESM6_ESM.csv]

GROUP	LABEL	ENTREZID	SYMBOL	uncharacterized
3	1007_s_at	780	DDR1	0
4	117_at	3310	HSPA6	0
5	1255_g_at	2978	GUCA1A	0
6	1294_at	7318	UBA7	0
7	1487_at	2101	ESRRA	0
40	1552256_a_at	949	SCARB1	0
39	1552263_at	5594	MAPK1	0
150	1552266_at	203102	ADAM32	0
134	1552272_a_at	163154	PRR22	0
109	1552280_at	91937	TIMD4	0
119	1552281_at	283375	SLC39A5	0
90	1552286_at	90423	ATP6V1E2	0
54	1552287_s_at	172	AFG3L1P	0
140	1552289_a_at	148113	CILP2	0
76	1552291_at	54965	PIGX	0
163	1552293_at	256130	TMEM196	0
57	1552296_at	266675	BEST4	0
124	1552301_a_at	84940	CORO6	0
6	1552302_at	113277	TMEM106A	0
31	1552304_at	84920	ALG10	0
60	1552309_a_at	91624	NEXN	0
13	1552310_at	123207	C15orf40	1
163	1552311_a_at	84839	RAX2	0
18	1552314_a_at	2140	EYA3	0
153	1552319_a_at	11202	KLK8	0
162	1552321_a_at	85478	CCDC65	0
57	1552323_s_at	159091	FAM122C	0
132	1552326_a_at	220136	CFAP53	0
164	1552335_at	117144	CATSPER1	0
128	1552338_at	145258	GSC	0
167	1552340_at	121340	SP7	0
149	1552348_at	260429	PRSS33	0
159	1552355_s_at	255057	CBARP	0
132	1552359_at	157777	MCMDC2	0
145	1552362_a_at	116842	LEAP2	0
61	1552365_at	85477	SCIN	0
170	1552368_at	140690	CTCFL	0
43	1552370_at	132321	C4orf33	1
6	1552375_at	84449	ZNF333	0
167	1552377_s_at	201158	TVP23C	0
169	1552384_a_at	149647	FAM71A	0
129	1552386_at	202309	GAPT	0
111	1552390_a_at	203111	ERICH5	0
158	1552391_at	164127	CCDC185	0
144	1552394_a_at	150350	ENTHD1	0
167	1552395_at	81629	TSSK3	0
139	1552396_at	140870	WFDC6	0
129	1552398_a_at	160364	CLEC12A	0
124	1552400_a_at	123591	TMEM266	0
52	1552401_a_at	100379661	GRIK1-AS2	0
163	1552402_at	163688	CALML6	0
159	1552405_at	126206	NLRP5	0
159	1552409_a_at	146852	ODF4	0
149	1552410_at	165530	CLEC4F	0
166	1552415_a_at	259240	WFDC9	0
103	1552421_a_at	125972	CALR3	0
142	1552422_at	220979	C10orf25	1
97	1552425_a_at	317719	KLHL10	0
76	1552426_a_at	80213	TM2D3	0
18	1552427_at	220992	ZNF485	0
167	1552432_at	162387	MFSD6L	0
166	1552438_a_at	150709	ANKAR	0
100	1552439_s_at	84465	MEGF11	0
97	1552440_at	11318	GPR182	0
136	1552445_a_at	80712	ESX1	0
159	1552448_a_at	83656	FAM167A-AS1	0
167	1552450_a_at	285126	DNAJC5G	0
169	1552453_a_at	126248	WDR88	0
169	1552459_a_at	85509	MBD3L1	0
170	1552461_at	169966	FAM46D	0
153	1552463_at	89778	SERPINB11	0
167	1552468_a_at	259234	DSCR10	0
3	1552472_a_at	23527	ACAP2	0
93	1552487_a_at	646	BNC1	0
137	1552489_s_at	58538	MPP4	0
95	1552490_at	246269	LACE1	0
20	1552491_at	91734	IDI2	0
144	1552497_a_at	114836	SLAMF6	0
59	1552499_a_at	7579	ZSCAN20	0
149	1552501_a_at	151306	GPBAR1	0
93	1552502_s_at	54933	RHBDL2	0
127	1552504_a_at	84446	BRSK1	0
122	1552506_at	286204	CRB2	0
135	1552509_a_at	146894	CD300LG	0
167	1552510_at	142680	SLC34A3	0
157	1552511_a_at	57094	CPA6	0
7	1552514_at	164684	WBP2NL	0
65	1552518_s_at	27085	MTBP	0
142	1552522_at	201798	TIGD4	0
151	1552524_at	116969	ART5	0
139	1552526_at	196472	FAM71C	0
165	1552531_a_at	204801	NLRP11	0
167	1552535_at	149461	CLDN19	0
162	1552540_s_at	115811	IQCD	0
153	1552544_at	145264	SERPINA12	0
137	1552546_a_at	137994	LETM2	0
151	1552549_a_at	7809	BSND	0
126	1552552_s_at	170482	CLEC4C	0
4	1552553_a_at	58484	NLRC4	0
167	1552555_at	146547	PRSS36	0
99	1552557_a_at	158866	ZDHHC15	0
8	1552564_at	119369	NUDT9P1	0
153	1552566_at	118663	BTBD16	0
145	1552569_a_at	83597	RTP3	0
139	1552570_at	54084	TSPEAR	0
93	1552575_a_at	135398	C6orf141	1
139	1552576_at	200420	ALMS1P1	0
52	1552578_a_at	140469	MYO3B	0
166	1552579_a_at	8747	ADAM21	0
158	1552580_at	205860	TRIML2	0
109	1552582_at	150000	ABCC13	0
127	1552586_at	162514	TRPV3	0
159	1552587_at	168975	CNBD1	0
159	1552590_a_at	94160	ABCC12	0
170	1552592_at	118856	MMP21	0
162	1552594_at	147744	TMEM190	0
163	1552596_at	246176	GAS2L2	0
167	1552599_at	222659	PXT1	0
151	1552602_at	27091	CACNG5	0
167	1552605_s_at	54143	LINC00308	0
166	1552608_at	259239	WFDC11	0
139	1552620_at	163778	SPRR4	0
148	1552621_at	548644	POLR2J3	0
86	1552623_at	84941	HSH2D	0
83	1552632_a_at	22901	ARSG	0
99	1552648_a_at	8797	TNFRSF10A	0
151	1552657_a_at	84203	TXNDC2	0
103	1552661_at	56099	PCDHGB7	0
76	1552664_at	201163	FLCN	0
147	1552665_at	84989	JMJD1C-AS1	0
156	1552673_at	222546	RFX6	0
170	1552674_at	116093	DIRC1	0
130	1552675_at	150353	DNAJB7	0
97	1552676_at	114131	UCN3	0
64	1552677_a_at	23181	DIP2A	0
65	1552682_a_at	57082	KNL1	0
159	1552687_a_at	140894	CNBD2	0
100	1552689_at	57524	CASKIN1	0
126	1552693_at	115761	ARL11	0
122	1552698_at	113691	TUBA3FP	0
71	1552701_a_at	114769	CARD16	0
81	1552705_at	142679	DUSP19	0
138	1552711_a_at	124637	CYB5D1	0
5	1552714_at	200407	CREG2	0
104	1552724_at	158800	RHOXF1	0
66	1552727_s_at	170691	ADAMTS17	0
97	1552730_at	50846	DHH	0
20	1552732_at	137735	ABRA	0
7	1552733_at	122773	KLHDC1	0
152	1552736_a_at	81832	NETO1	0
111	1552740_at	150590	C2orf15	1
118	1552742_at	131096	KCNH8	0
139	1552745_at	133482	SLCO6A1	0
103	1552747_a_at	151649	PP2D1	0
97	1552751_a_at	117286	CIB3	0
109	1552757_s_at	157983	C9orf66	1
163	1552761_at	162515	SLC16A11	0
78	1552767_a_at	90161	HS6ST2	0
52	1552769_at	90589	ZNF625	0
148	1552770_s_at	147837	ZNF563	0
126	1552772_at	338339	CLEC4D	0
166	1552775_at	222545	GPRC6A	0
153	1552777_a_at	135250	RAET1E	0
148	1552783_at	147687	ZNF417	0
130	1552785_at	163115	ZNF781	0
3	1552787_at	92797	HELB	0
21	1552790_a_at	7095	SEC62	0
122	1552793_at	286122	C8orf31	1
38	1552797_s_at	150696	PROM2	0
4	1552807_a_at	89790	SIGLEC10	0
151	1552811_at	117166	WFIKKN1	0
139	1552814_a_at	136259	KLF14	0
169	1552816_at	158046	NXNL2	0
159	1552818_a_at	680	BRS3	0
132	1552825_at	252884	ZNF396	0
139	1552830_at	162517	FBXO39	0
157	1552834_at	192134	B3GNT6	0
166	1552836_at	285267	ZNF619	0
139	1552839_at	161142	FAM71D	0
156	1552846_s_at	115273	RAB42	0
155	1552849_at	130951	M1AP	0
139	1552852_a_at	201516	ZSCAN4	0
139	1552854_a_at	127731	VWA5B1	0
97	1552856_at	197196	LINC00311	0
171	1552858_at	158809	MAGEB6	0
167	1552863_a_at	59285	CACNG6	0
166	1552865_a_at	160492	LMNTD1	0
151	1552868_at	148046	CIRBP-AS1	0
114	1552870_s_at	126859	AXDND1	0
151	1552877_s_at	114042	LINC00334	0
5	1552879_a_at	220202	ATOH7	0
131	1552880_at	89866	SEC16B	0
103	1552882_a_at	139285	AMER1	0
163	1552885_a_at	157848	NKX6-3	0
97	1552887_at	219793	TBATA	0
167	1552889_a_at	90332	EXOC3L2	0
139	1552892_at	115650	TNFRSF13C	0
147	1552897_a_at	170850	KCNG3	0
166	1552900_a_at	154089	LINC01312	0
167	1552903_at	124872	B4GALNT2	0
168	1552906_at	158521	FMR1NB	0
126	1552908_at	148823	GCSAML	0
156	1552910_at	114132	SIGLEC11	0
171	1552913_at	286514	MAGEB18	0
159	1552915_at	282616	IFNL2	0
159	1552917_at	282618	IFNL1	0
111	1552919_at	132989	C4orf36	1
114	1552930_at	79258	MMEL1	0
169	1552932_at	171389	NLRP6	0
166	1552935_at	203430	ZCCHC5	0
24	1552937_s_at	84126	ATRIP	0
141	1552938_at	85416	ZIC5	0
166	1552940_at	127670	TEDDM1	0
167	1552942_at	149373	LOC149373	1
47	1552946_at	163071	ZNF114	0
103	1552948_at	148870	CCDC27	0
162	1552950_at	161502	CFAP161	0
170	1552952_at	159162	RBMY2FP	0
169	1552954_at	439936	C5orf17	1
159	1552955_at	83655	LINC00208	0
151	1552967_at	158506	ZNF645	0
169	1552971_at	137868	SGCZ	0
136	1552972_at	100507431	LOC100507431	1
97	1552973_at	7484	WNT9B	0
59	1552979_at	151477	LINC00471	0
164	1552982_a_at	2249	FGF4	0
171	1552987_a_at	439933	LOC439933	1
95	1552988_at	160140	C11orf65	1
166	1552991_at	120065	OR5P2	0
162	1552993_at	143241	DYDC1	0
151	1552995_at	246778	IL27	0
164	1552997_a_at	132141	IQCF1	0
139	1552998_at	245938	DEFB125	0
136	1552999_a_at	280664	WFDC10B	0
166	1553003_at	5314	PKHD1	0
159	1553004_at	168507	PKD1L1	0
167	1553006_at	139378	ADGRG4	0
142	1553011_at	138474	TAF1L	0
167	1553019_at	117532	TMC2	0
103	1553020_at	140771	SMCR5	0
168	1553022_at	114026	ZIM3	0
170	1553024_at	282706	DAOA-AS1	0
5	1553027_a_at	56062	KLHL4	0
139	1553028_at	165829	GPR156	0
139	1553036_at	222611	ADGRF2	0
139	1553041_at	170572	HTR3C	0
129	1553043_a_at	146722	CD300LF	0
167	1553044_at	84694	GJA10	0
151	1553046_s_at	64090	GAL3ST2	0
143	1553051_s_at	113746	ODF3	0
168	1553052_at	164237	WFDC13	0
159	1553053_at	256369	LINC00521	0
139	1553057_at	89777	SERPINB12	0
139	1553059_at	114771	PGLYRP3	0
164	1553060_at	85481	PSKH2	0
167	1553061_at	89883	OR6W1P	0
156	1553062_at	116255	MOGAT1	0
164	1553063_at	27201	GPR78	0
97	1553064_at	132243	H1FOO	0
166	1553066_at	134860	TAAR9	0
173	1553067_a_at	114814	GNRHR2	0
143	1553074_at	140456	ASB11	0
153	1553077_at	121214	SDR9C7	0
167	1553078_at	120066	OR5P3	0
97	1553079_at	135644	TRIM40	0
159	1553080_at	286828	CSN1S2AP	0
139	1553081_at	128488	WFDC12	0
97	1553082_at	155051	CRYGN	0
170	1553084_at	147323	STARD6	0
164	1553086_at	143501	C11orf40	1
158	1553094_at	255061	TAC4	0
34	1553099_at	200765	TIGD1	0
153	1553114_a_at	5753	PTK6	0
152	1553126_a_at	221074	SLC39A12	0
159	1553130_at	652276	LOC652276	1
18	1553138_a_at	126549	ANKLE1	0
159	1553146_at	152405	C3orf30	1
156	1553147_at	202151	RANBP3L	0
156	1553153_at	245972	ATP6V0D2	0
162	1553159_at	8701	DNAH11	0
167	1553168_at	2901	GRIK5	0
136	1553171_x_at	164312	LRRN4	0
24	1553172_at	27153	ZNF777	0
123	1553177_at	117157	SH2D1B	0
5	1553180_at	171019	ADAMTS19	0
155	1553183_at	89766	UMODL1	0
148	1553185_at	729348	LOC729348	1
161	1553193_at	126068	ZNF441	0
144	1553196_a_at	115352	FCRL3	0
103	1553199_at	138009	DCAF4L2	0
151	1553205_at	253868	C20orf166-AS1	1
170	1553207_at	285598	ARL10	0
153	1553213_a_at	196374	KRT78	0
64	1553216_at	7592	ZNF41	0
52	1553221_at	147949	ZNF583	0
167	1553222_at	165140	OXER1	0
5	1553226_at	145978	LINC00052	0
132	1553228_at	220388	CCDC89	0
81	1553229_at	137209	ZNF572	0
169	1553235_at	56135	PCDHAC1	0
97	1553238_a_at	147746	HIPK4	0
167	1553241_at	286183	NKAIN3	0
68	1553243_at	80760	ITIH5	0
65	1553244_at	2187	FANCB	0
167	1553246_a_at	84197	POMK	0
168	1553249_at	27127	SMC1B	0
167	1553253_at	92591	ASB16	0
170	1553254_at	139599	MAGEE2	0
166	1553255_at	147664	ERVV-1	0
122	1553257_at	89792	GAL3ST3	0
169	1553258_at	146512	FLJ30679	0
150	1553260_s_at	151254	ALS2CR11	0
151	1553262_a_at	2837	UTS2R	0
167	1553263_at	124590	USH1G	0
121	1553269_at	255403	ZNF718	0
165	1553276_at	147741	ZNF560	0
166	1553281_at	257068	PLCXD2	0
139	1553282_at	150147	UMODL1-AS1	0
122	1553288_a_at	222950	NYAP1	0
54	1553292_s_at	124923	SGK494	0
151	1553293_at	117195	MRGPRX3	0
131	1553296_at	84873	ADGRG7	0
103	1553298_at	146723	C17orf77	1
126	1553311_at	284756	C20orf197	1
163	1553314_a_at	124602	KIF19	0
156	1553319_at	27199	OXGR1	0
171	1553320_s_at	168448	CDC14C	0
135	1553321_a_at	27233	SULT1C4	0
151	1553325_at	134187	POU5F2	0
170	1553326_at	122042	RXFP2	0
139	1553329_at	136263	SSMEM1	0
131	1553333_at	126868	MAB21L3	0
103	1553335_x_at	285696	LOC285696	1
158	1553341_at	131669	UROC1	0
170	1553344_at	65217	PCDH15	0
152	1553357_at	158696	LINC00889	0
127	1553363_at	154386	LINC01600	0
4	1553364_at	285848	PNPLA1	0
97	1553367_a_at	125965	COX6B2	0
170	1553373_at	128025	WDR64	0
149	1553378_a_at	256957	HEATR9	0
86	1553380_at	165631	PARP15	0
151	1553385_at	84931	LINC01101	0
159	1553388_at	221301	FAM26D	0
87	1553391_at	254158	CXorf58	1
109	1553395_a_at	131450	CD200R1	0
169	1553401_at	259249	MRGPRX1	0
170	1553409_at	80070	ADAMTS20	0
150	1553413_at	80078	LCAL1	0
152	1553415_at	246213	SLC17A8	0
166	1553417_at	283171	C11orf44	1
6	1553423_a_at	146857	SLFN13	0
142	1553424_at	283461	C12orf40	1
162	1553425_at	149465	CFAP57	0
139	1553426_at	285668	C5orf64	1
167	1553430_a_at	128178	EDARADD	0
109	1553436_at	283463	MUC19	0
167	1553438_at	100505621	C11orf72	1
152	1553440_at	147429	AQP4-AS1	0
159	1553443_at	439941	FER1L6-AS1	0
151	1553444_a_at	148345	C1orf127	1
139	1553446_at	100996634	LOC100996634	1
166	1553448_at	285759	FLJ34503	0
97	1553450_s_at	283860	LINC00304	0
159	1553451_at	283847	TERB1	0
173	1553452_at	283446	MYO1H	0
139	1553453_at	142686	ASB14	0
153	1553454_at	126638	RPTN	0
151	1553457_at	100996279	LINC00269	0
164	1553460_at	285051	C2orf61	1
170	1553461_at	171483	FAM9B	0
159	1553464_at	286023	FLJ40288	0
159	1553465_a_at	221223	CES5A	0
169	1553471_at	146861	SLC35G3	0
167	1553478_at	283165	KIRREL3-AS3	0
122	1553479_at	284339	TMEM145	0
168	1553482_at	145858	C15orf32	1
158	1553483_at	254187	TSGA10IP	0
168	1553484_at	144360	LINC00477	0
151	1553485_at	151278	CCDC140	0
139	1553486_a_at	284099	C17orf78	1
128	1553489_a_at	146279	TEKT5	0
164	1553493_a_at	157739	TDH	0
139	1553497_at	439916	LINC00615	0
167	1553499_s_at	327657	SERPINA9	0
166	1553500_at	26223	FBXL21	0
139	1553504_at	117196	MRGPRX4	0
168	1553506_at	130749	CPO	0
151	1553512_at	3228	HOXC12	0
143	1553515_at	150678	COPS9	0
139	1553517_at	222894	FERD3L	0
103	1553519_at	246705	LINC00314	0
139	1553523_at	338323	NLRP14	0
164	1553525_at	126204	NLRP13	0
167	1553526_at	126205	NLRP8	0
164	1553527_at	338321	NLRP9	0
167	1553529_at	80834	TAS1R2	0
139	1553534_at	338322	NLRP10	0
169	1553537_at	319101	KRT73	0
159	1553541_at	4009	LMX1A	0
167	1553544_at	83550	GPR101	0
166	1553549_at	317701	VN1R2	0
159	1553550_at	317705	VN1R5	0
164	1553552_at	83551	TAAR8	0
166	1553553_at	259285	TAS2R39	0
166	1553555_at	5726	TAS2R38	0
159	1553556_at	259286	TAS2R40	0
166	1553558_at	259287	TAS2R41	0
139	1553560_at	317703	VN1R4	0
173	1553561_at	259296	TAS2R50	0
164	1553568_a_at	3010	HIST1H1T	0
136	1553574_at	338376	IFNE	0
103	1553582_a_at	10407	SPAG11B	0
163	1553586_at	283932	FBXL19-AS1	0
130	1553599_a_at	50511	SYCP3	0
130	1553601_a_at	259236	TMIE	0
150	1553602_at	118430	MUCL1	0
101	1553605_a_at	154664	ABCA13	0
126	1553608_a_at	193629	LINC00189	0
147	1553611_s_at	283212	KLHL35	0
85	1553612_at	117608	ZNF354B	0
97	1553620_at	287015	TRIM42	0
150	1553622_a_at	161835	FSIP1	0
132	1553630_at	219621	C10orf107	1
173	1553634_a_at	285962	WEE2-AS1	0
155	1553635_s_at	200132	TCTEX1D1	0
142	1553637_s_at	145942	TMCO5A	0
159	1553641_a_at	114960	TSGA13	0
159	1553642_at	158055	C9orf163	1
109	1553644_at	161176	SYNE3	0
20	1553645_at	285025	CCDC141	0
88	1553646_at	139324	HDX	0
166	1553655_at	166979	CDC20B	0
159	1553656_at	6975	TECTB	0
139	1553658_at	150197	LINC00896	0
109	1553661_a_at	135458	HUS1B	0
151	1553663_a_at	256933	NPB	0
165	1553666_at	91057	CCDC34	0
52	1553683_s_at	144699	FBXL14	0
138	1553684_at	285755	PPIL6	0
165	1553690_at	151648	SGO1	0
161	1553696_s_at	148266	ZNF569	0
121	1553703_at	163049	ZNF791	0
4	1553706_at	203100	HTRA4	0
154	1553708_at	84847	LINC00525	0
99	1553711_a_at	152756	FAM218A	0
42	1553713_a_at	121268	RHEBL1	0
44	1553715_s_at	84331	MCRIP2	0
150	1553722_s_at	220441	RNF152	0
151	1553727_at	283358	B4GALNT3	0
162	1553729_s_at	254050	LRRC43	0
162	1553734_at	122481	AK7	0
97	1553741_at	148645	LINC00337	0
100	1553746_a_at	283310	OTOGL	0
169	1553747_at	85009	MGC16025	0
103	1553752_at	128497	SPATA25	0
151	1553755_at	115861	NXNL1	0
164	1553756_at	84850	GLIS3-AS1	0
100	1553765_a_at	114792	KLHL32	0
151	1553770_a_at	89886	SLAMF9	0
171	1553776_at	148581	UBE2U	0
136	1553778_at	155368	WBSCR27	0
164	1553780_at	196872	LINC00638	0
169	1553785_at	153020	RASGEF1B	0
138	1553787_at	219833	C11orf45	1
18	1553789_a_at	54058	C21orf58	1
162	1553794_at	161003	STOML3	0
100	1553797_a_at	150622	LINC01105	0
101	1553798_a_at	222235	FBXL13	0
103	1553799_at	196951	FAM227B	0
97	1553804_a_at	124783	SPATA32	0
139	1553805_at	132200	C3orf49	1
157	1553808_a_at	159296	NKX2-3	0
119	1553809_a_at	169693	TMEM252	0
103	1553811_at	84983	FAM222A-AS1	0
76	1553815_a_at	170082	TCEANC	0
122	1553823_a_at	132112	RTP1	0
151	1553826_a_at	146325	PRR35	0
157	1553828_at	120400	NXPE1	0
48	1553829_at	285154	CYP1B1-AS1	0
159	1553831_at	140564	APOBEC3D	0
150	1553835_a_at	256076	COL6A5	0
164	1553837_at	192111	PGAM5	0
159	1553838_at	152940	C4orf45	1
126	1553842_at	139105	BEND2	0
136	1553844_a_at	256815	C10orf67	1
97	1553847_a_at	220082	SPERT	0
155	1553849_at	137196	CCDC26	0
109	1553851_at	121599	SPIC	0
103	1553857_at	283284	IGSF22	0
76	1553858_at	79842	ZBTB3	0
97	1553859_at	7166	TPH1	0
159	1553860_at	149095	DCST1	0
126	1553861_at	255394	TCP11L2	0
122	1553865_a_at	2849	GPR26	0
101	1553868_a_at	285600	KIAA0825	0
151	1553871_at	255193	CSNK1G2-AS1	0
20	1553873_at	257240	KLHL34	0
151	1553875_s_at	84891	ZSCAN10	0
169	1553878_at	137362	GOT1L1	0
168	1553882_at	201853	LINC00504	0
121	1553885_x_at	7652	ZNF99	0
159	1553887_at	284369	SIGLECL1	0
166	1553888_at	160287	LDHAL6A	0
167	1553889_at	117194	MRGPRX2	0
103	1553890_s_at	126147	NTN5	0
139	1553891_at	128209	KLF17	0
97	1553893_at	126402	CCDC105	0
151	1553895_at	160298	C11orf42	1
97	1553898_a_at	222029	DKFZp434L192	0
148	1553901_x_at	90649	ZNF486	0
162	1553905_at	286464	CFAP47	0
82	1553906_s_at	221472	FGD2	0
169	1553907_a_at	161829	EXD1	0
168	1553912_at	285492	LINC00955	0
168	1553915_at	283080	C10orf126	1
156	1553918_at	150135	LINC00479	0
169	1553919_at	157927	C9orf62	1
167	1553923_at	283238	SLC22A24	0
136	1553924_at	116123	FMO9P	0
169	1553927_at	202865	C7orf33	1
153	1553929_at	125981	ACER1	0
170	1553930_at	134864	TAAR1	0
136	1553931_at	202459	OSTCP1	0
168	1553934_at	221241	LINC00305	0
169	1553936_a_at	85003	BFSP2-AS1	0
139	1553945_at	122876	GPHB5	0
153	1553946_at	117159	DCD	0
27	1553947_at	118460	EXOSC6	0
158	1553952_at	131540	ZDHHC19	0
75	1553954_at	199857	ALG14	0
37	1553955_at	129285	PPP1R21	0
85	1553957_at	163050	ZNF564	0
53	1553960_at	90203	SNX21	0
151	1553968_a_at	113179	ADAT3	0
83	1553970_s_at	1056	CEL	0
136	1553973_a_at	404203	SPINK6	0
138	1553976_a_at	25911	DPCD	0
90	1553978_at	729991	BORCS8	0
65	1553984_s_at	1841	DTYMK	0
153	1553989_a_at	245973	ATP6V1C2	0
133	1553990_at	283870	BRICD5	0
30	1553993_s_at	81857	MED25	0
154	1553997_a_at	253982	ASPHD1	0
118	1554007_at	158399	ZNF483	0
100	1554012_at	340419	RSPO2	0
133	1554014_at	1106	CHD2	0
156	1554023_s_at	152206	CCDC13	0
18	1554036_at	9841	ZBTB24	0
151	1554042_s_at	100288797	TMEM239	0
156	1554044_a_at	56246	MRAP	0
3	1554045_at	7572	ZNF24	0
18	1554057_at	645676	ASH1L-AS1	0
47	1554060_s_at	6419	SETMAR	0
18	1554063_at	100533106	ZHX1-C8orf76	1
132	1554072_s_at	159989	DEUP1	0
139	1554074_s_at	200172	SLFNL1	0
78	1554079_at	374378	GALNT18	0
55	1554084_a_at	79707	NOL9	0
139	1554091_a_at	114609	TIRAP	0
136	1554097_a_at	554202	MIR31HG	0
156	1554117_at	160777	CCDC60	0
159	1554129_a_at	149685	ADIG	0
57	1554143_a_at	283507	SUGT1P3	0
81	1554149_at	56650	CLDND1	0
148	1554154_at	54834	GDAP2	0
164	1554157_a_at	90199	WFDC8	0
136	1554163_at	117581	TWIST2	0
136	1554170_a_at	255374	MBLAC1	0
149	1554173_at	124599	CD300LB	0
84	1554176_a_at	285315	C3orf33	1
97	1554181_at	254122	SNX32	0
52	1554185_at	554206	LOC554206	1
151	1554188_at	341032	C11orf53	1
114	1554190_s_at	79949	PLEKHS1	0
164	1554192_s_at	152992	TRMT44	0
135	1554195_a_at	389336	C5orf46	1
169	1554196_at	284359	IZUMO1	0
159	1554201_at	57010	CABP4	0
97	1554203_at	642976	GRIK1-AS1	0
90	1554206_at	55217	TMLHE	0
169	1554210_at	389874	ZCCHC13	0
142	1554212_s_at	3788	KCNS2	0
151	1554222_at	284365	MGC45922	0
170	1554225_a_at	101929497	LOC101929497	1
159	1554228_a_at	157556	BAALC-AS2	0
168	1554233_at	338872	C1QTNF9	0
38	1554246_at	149466	C1orf210	1
112	1554252_a_at	204219	CERS3	0
65	1554271_a_at	91687	CENPL	0
87	1554280_a_at	257169	C9orf43	1
117	1554283_at	25819	NOCT	0
164	1554286_at	497049	FLJ25758	0
136	1554299_at	266743	NPAS4	0
155	1554300_a_at	136306	SVOPL	0
166	1554302_s_at	645591	LHFPL3-AS1	0
130	1554319_at	9252	RPS6KA5	0
126	1554325_at	1794	DOCK2	0
162	1554331_a_at	474354	LRRC18	0
136	1554332_a_at	100127888	SLCO4A1-AS1	0
149	1554340_a_at	374946	DRAXIN	0
144	1554343_a_at	26228	STAP1	0
84	1554345_a_at	54826	GIN1	0
87	1554348_s_at	91368	CDKN2AIPNL	0
167	1554367_at	255022	CALHM1	0
164	1554382_at	200261	LINC00656	0
158	1554386_at	128822	CST9	0
158	1554398_at	254773	LYG2	0
158	1554401_a_at	6991	TCTE3	0
159	1554405_a_at	118421	LINC00161	0
133	1554409_at	81554	RCC1L	0
148	1554476_x_at	388558	ZNF808	0
31	1554480_a_at	83787	ARMC10	0
126	1554503_a_at	126014	OSCAR	0
144	1554519_at	941	CD80	0
94	1554522_at	54805	CNNM2	0
100	1554526_at	118427	OLFM3	0
171	1554540_at	127602	DNAH14	0
166	1554545_at	403314	APOBEC4	0
108	1554547_at	220965	FAM13C	0
167	1554559_at	118442	GPR62	0
166	1554578_at	7621	ZNF70	0
20	1554579_a_at	84700	MYO18B	0
132	1554582_a_at	254013	ETFBKMT	0
103	1554589_at	94059	LENG9	0
34	1554597_at	3980	LIG3	0
81	1554609_at	100287896	LOC100287896	1
139	1554616_at	5271	SERPINB8	0
126	1554624_a_at	10326	SIRPB1	0
31	1554628_at	126295	ZNF57	0
88	1554640_at	114299	PALM2	0
103	1554655_a_at	388394	RPRML	0
162	1554657_a_at	26074	CFAP61	0
159	1554662_at	284083	C17orf47	1
167	1554666_at	100130950	LOC100130950	1
119	1554668_a_at	338094	FAM151A	0
158	1554681_a_at	399693	CCDC187	0
171	1554700_at	1005	CDH7	0
103	1554706_at	284521	OR2L13	0
163	1554711_at	119395	CALHM3	0
150	1554712_a_at	219970	GLYATL2	0
164	1554715_at	414926	LINC00593	0
42	1554733_at	728175	LOC728175	1
23	1554740_a_at	3652	IPP	0
97	1554763_at	100131816	UBE2DNL	0
148	1554769_at	146540	ZNF785	0
52	1554772_at	124989	EFCAB13	0
5	1554777_at	132625	ZFP42	0
131	1554781_at	153163	MGC32805	0
159	1554787_at	169436	STKLD1	0
139	1554798_at	25992	SNED1	0
109	1554800_at	54734	RAB39A	0
122	1554801_at	408263	FNDC9	0
151	1554809_at	389199	LOC389199	1
103	1554812_at	49861	CLDN20	0
103	1554820_at	340351	AGBL3	0
101	1554852_a_at	57501	KIAA1257	0
58	1554875_at	79823	CAMKMT	0
146	1554876_a_at	170591	S100Z	0
151	1554880_at	26070	DKFZP434K028	0
109	1554884_at	5558	PRIM2	0
47	1554887_at	101927746	LOC101927746	1
164	1554891_at	101927129	LINC01580	0
15	1554894_a_at	84105	PCBD2	0
164	1554909_at	339834	CCDC36	0
119	1554931_at	284541	CYP4A22	0
139	1554932_at	151112	ZSWIM2	0
169	1554937_x_at	283849	EXOC3L1	0
159	1554940_a_at	388882	LOC388882	1
126	1554952_s_at	91662	NLRP12	0
97	1554953_a_at	114043	TSPEAR-AS2	0
162	1554960_at	339512	CCDC190	0
67	1554966_a_at	11259	FILIP1L	0
139	1554970_at	204474	PDILT	0
64	1554973_a_at	57684	ZBTB26	0
139	1554976_a_at	619434	LINC00051	0
164	1554977_at	198437	LKAAEAR1	0
151	1554978_at	619343	ERICH1-AS1	0
159	1554983_at	378828	LINC00317	0
168	1554988_at	284525	SLC9C2	0
171	1555002_at	403312	LOC403312	1
169	1555018_at	81472	OR2C3	0
131	1555019_at	92211	CDHR1	0
170	1555025_at	219623	TMEM26	0
97	1555035_a_at	7401	CLRN1	0
159	1555040_at	253128	LINC00612	0
151	1555043_at	222662	LHFPL5	0
20	1555044_a_at	131377	KLHL40	0
165	1555046_at	2491	CENPI	0
169	1555071_at	7092	TLL1	0
97	1555078_at	283933	ZNF843	0
167	1555083_at	399670	RPL13AP17	0
167	1555085_at	101928751	LOC101928751	1
131	1555095_at	26238	LINC01558	0
167	1555096_at	285555	STPG2	0
104	1555124_at	100129726	LINC01126	0
163	1555133_at	171482	FAM9A	0
133	1555141_a_at	150159	SLC9B1	0
139	1555159_at	157753	TMEM74	0
93	1555173_at	415117	STX19	0
97	1555180_at	100132686	LOC100132686	1
166	1555187_at	104472718	LINC00508	0
159	1555188_at	100874107	MTUS2-AS1	0
97	1555196_at	100287114	LINC00421	0
139	1555212_at	26493	OR8B8	0
106	1555216_a_at	103689912	TBX2-AS1	0
97	1555217_at	55284	UBE2W	0
103	1555224_at	554201	CCDC148-AS1	0
127	1555231_a_at	114041	B3GALT5-AS1	0
159	1555235_s_at	401067	IQCF3	0
167	1555238_at	113091	PTH2	0
139	1555245_s_at	94137	RP1L1	0
151	1555251_a_at	9381	OTOF	0
139	1555264_a_at	646982	LINC00598	0
116	1555288_s_at	85302	FBF1	0
130	1555299_s_at	30816	ERVW-1	0
126	1555311_at	53917	RAB24	0
166	1555332_at	121278	TPH2	0
149	1555338_s_at	89872	AQP10	0
58	1555347_at	23042	PDXDC1	0
109	1555348_at	339488	TFAP2E	0
168	1555357_at	168400	DDX53	0
7	1555363_s_at	284440	LINC00663	0
157	1555382_at	79983	POF1B	0
5	1555385_at	2583	B4GALNT1	0
167	1555393_s_at	84536	LINC01547	0
166	1555396_s_at	340602	CXorf67	1
64	1555397_at	4642	MYO1D	0
167	1555401_at	54937	SOHLH2	0
150	1555404_a_at	90527	DUOXA1	0
169	1555417_a_at	80835	TAS1R1	0
148	1555439_at	9330	GTF3C3	0
166	1555443_at	374355	CCDC172	0
167	1555478_at	388407	C17orf82	1
8	1555483_x_at	54751	FBLIM1	0
59	1555500_s_at	56731	SLC2A4RG	0
23	1555501_s_at	51319	RSRC1	0
158	1555509_a_at	284427	SLC25A41	0
103	1555517_at	2567	GABRG3	0
168	1555533_at	84109	QRFPR	0
159	1555535_at	128859	BPIFB6	0
173	1555550_at	353174	ZACN	0
167	1555554_at	317716	BPIFA4P	0
8	1555575_a_at	10945	KDELR1	0
53	1555579_s_at	5797	PTPRM	0
151	1555585_a_at	153745	FAM71B	0
144	1555613_a_at	7535	ZAP70	0
166	1555614_at	441394	SUGT1P1	0
149	1555634_a_at	353514	LILRA5	0
167	1555651_at	144124	OR10A5	0
164	1555655_at	283297	OR10A4	0
126	1555659_a_at	340205	TREML1	0
167	1555661_at	283159	OR8D1	0
164	1555662_s_at	267012	DAOA	0
137	1555673_at	730755	KRTAP2-3	0
166	1555675_at	414899	BLID	0
158	1555676_s_at	219409	GSX1	0
97	1555737_a_at	9622	KLK4	0
158	1555738_at	113540	CMTM1	0
141	1555752_at	246744	STH	0
153	1555773_at	254240	BPIFC	0
151	1555775_a_at	326340	ZAR1	0
142	1555786_s_at	645687	LINC00520	0
97	1555792_a_at	164592	CCDC116	0
162	1555804_a_at	80122	MAP3K19	0
1	1555831_s_at	10489	LRRC41	0
69	1555832_s_at	1316	KLF6	0
31	1555837_s_at	5431	POLR2B	0
171	1555839_a_at	152118	C3orf79	1
21	1555841_at	91283	MSANTD3	0
16	1555844_s_at	4670	HNRNPM	0
69	1555847_a_at	284454	LOC284454	1
3	1555851_s_at	6415	SELENOW	0
82	1555852_at	100507463	PSMB8-AS1	0
94	1555865_at	255512	TOLLIP-AS1	0
7	1555866_a_at	284004	HEXDC	0
100	1555867_at	2786	GNG4	0
168	1555869_a_at	100507477	LOC100507477	1
61	1555870_at	388591	RNF207	0
116	1555871_at	284900	TTC28-AS1	0
81	1555872_a_at	389741	GLIDR	0
106	1555875_at	57522	SRGAP1	0
139	1555880_at	405754	ERVFRD-1	0
51	1555881_s_at	84445	LZTS2	0
81	1555883_s_at	169981	SPIN3	0
3	1555894_s_at	92154	MTSS1L	0
8	1555896_a_at	8751	ADAM15	0
99	1555902_at	100528062	ARMCX5-GPRASP2	0
126	1555904_at	10129	FRY	0
8	1555907_at	100130776	AGAP2-AS1	0
23	1555910_at	79810	PTCD2	0
51	1555912_at	93653	ST7-AS1	0
116	1555914_a_at	54932	EXD3	0
147	1555923_a_at	399726	CASC10	0
134	1555933_at	90231	KIAA2013	0
139	1555940_a_at	101928001	PRKCA-AS1	0
112	1555942_a_at	642587	MIR205HG	0
122	1555958_at	55118	CRTAC1	0
95	1555961_a_at	3094	HINT1	0
57	1555963_x_at	93010	B3GNT7	0
3	1555977_at	10627	MYL12A	0
136	1555980_a_at	100130417	LOC100130417	1
58	1555981_at	339201	ASB16-AS1	0
97	1555985_at	124773	C17orf64	1
168	1555988_a_at	126536	LINC00661	0
139	1555990_at	150297	C22orf42	1
64	1555996_s_at	619568	SNORA4	0
167	1556001_at	23542	MAPK8IP2	0
145	1556012_at	127707	KLHDC7A	0
167	1556015_a_at	145873	MESP2	0
130	1556026_at	100131434	LINC00893	0
57	1556033_at	388685	LINC01138	0
100	1556039_s_at	54328	GPR173	0
109	1556042_s_at	338799	LINC01089	0
130	1556043_a_at	100506866	TTN-AS1	0
122	1556046_a_at	157627	LINC00599	0
118	1556047_s_at	57692	MAGEE1	0
59	1556048_at	100507564	LOC100507564	1
94	1556063_s_at	10556	RPP30	0
86	1556072_at	200298	LINC00528	0
109	1556092_s_at	51409	HEMK1	0
100	1556096_s_at	440279	UNC13C	0
81	1556097_at	9455	HOMER2	0
103	1556099_at	728081	LINC00290	0
18	1556102_x_at	389906	LOC389906	1
20	1556114_a_at	101928841	LOC101928841	1
73	1556123_a_at	100507567	RAB11B-AS1	0
5	1556129_at	197320	ZNF778	0
168	1556133_s_at	100169752	TEX36-AS1	0
57	1556136_at	340156	MYLK4	0
149	1556154_a_at	197187	SNAI3-AS1	0
173	1556155_at	9283	GPR37L1	0
156	1556156_at	2103	ESRRB	0
132	1556158_at	283726	SAXO2	0
119	1556168_s_at	339766	MROH2A	0
45	1556180_at	729678	LINC00847	0
135	1556182_x_at	441869	ANKRD65	0
92	1556186_s_at	23065	EMC1	0
139	1556188_a_at	148254	ZNF555	0
127	1556199_a_at	388531	RGS9BP	0
152	1556200_a_at	118611	C10orf90	1
171	1556207_a_at	100652856	LINC00408	0
57	1556209_at	9976	CLEC2B	0
148	1556222_at	285961	SEPT7P9	0
104	1556224_a_at	155060	LOC155060	1
120	1556235_at	101927468	LOC101927468	1
100	1556244_s_at	375196	LOC375196	1
143	1556247_a_at	100506271	LOC100506271	1
139	1556249_a_at	440952	EIF1B-AS1	0
163	1556266_a_at	400831	C20orf202	1
150	1556267_at	196446	MYRFL	0
103	1556272_a_at	101928896	LOC101928896	1
103	1556288_at	284274	SMIM21	0
97	1556289_at	100506016	LOC100506016	1
167	1556292_s_at	285877	POM121L12	0
135	1556300_s_at	6492	SIM1	0
132	1556308_at	285368	PRRT3	0
159	1556312_at	388939	C2orf71	1
4	1556314_a_at	167465	ZNF366	0
59	1556316_s_at	284889	MIF-AS1	0
5	1556329_a_at	57575	PCDH10	0
134	1556344_at	150051	LOC150051	1
100	1556351_at	348980	HCN1	0
103	1556366_s_at	285780	LY86-AS1	0
159	1556369_a_at	5261	PHKG2	0
170	1556371_at	167826	OLIG3	0
167	1556374_s_at	105370622	LOC105370622	1
145	1556388_a_at	100507389	LOC100507389	1
99	1556404_a_at	441208	ZNRF2P1	0
139	1556405_s_at	374890	LOC374890	1
166	1556406_at	255025	LINC00879	0
29	1556414_at	282566	LINC00515	0
135	1556427_s_at	221091	LRRN4CL	0
139	1556447_at	285370	LINC00606	0
151	1556452_a_at	283761	LINC00928	0
169	1556454_a_at	100506274	LOC100506274	1
167	1556484_at	440699	LRRC52	0
159	1556490_a_at	101805491	LOC101805491	1
167	1556494_at	101927007	LINC01365	0
166	1556505_at	100131366	LINC00605	0
139	1556508_s_at	100507274	LINC01210	0
168	1556511_a_at	100996570	NFIA-AS2	0
139	1556514_at	338809	C12orf74	1
136	1556518_at	100507086	DLG1-AS1	0
170	1556529_a_at	285326	LINC00692	0
164	1556536_at	729224	LOC729224	1
164	1556552_a_at	197322	ACSF3	0
156	1556554_at	135892	TRIM50	0
137	1556555_at	100129461	LYRM4-AS1	0
28	1556560_a_at	100128071	FAM229A	0
159	1556564_at	84439	HHIPL1	0
139	1556573_s_at	286178	LOC286178	1
99	1556579_s_at	285313	IGSF10	0
6	1556582_at	5817	PVR	0
90	1556588_at	283687	ST20-AS1	0
58	1556616_a_at	54758	KLHDC4	0
139	1556617_a_at	100506724	LINC00901	0
122	1556627_at	1821	DRP2	0
111	1556630_at	255082	CASC2	0
52	1556633_at	284677	C1orf204	1
126	1556639_at	100996455	LOC100996455	1
122	1556641_at	57709	SLC7A14	0
86	1556643_at	105221694	BISPR	0
52	1556646_at	84516	DCTN5	0
168	1556648_a_at	283025	LINC01553	0
139	1556661_at	150384	GTSE1-AS1	0
97	1556663_s_at	100506142	LOC100506142	1
150	1556666_a_at	319089	TTC6	0
26	1556667_at	348751	FTCDNL1	0
139	1556671_s_at	100505624	GTF3C2-AS1	0
161	1556678_a_at	284371	ZNF841	0
172	1556684_at	85495	RPPH1	0
88	1556696_s_at	441094	NR2F1-AS1	0
167	1556709_a_at	283887	LOC283887	1
162	1556711_at	144809	FAM216B	0
151	1556718_s_at	105369343	MIR194-2HG	0
159	1556722_a_at	284805	C20orf203	1
167	1556727_at	768206	PRCD	0
57	1556736_at	100129858	SCOC-AS1	0
167	1556737_at	388387	LINC00671	0
97	1556739_at	283796	GOLGA8IP	0
159	1556754_at	100132987	LINC00856	0
167	1556755_s_at	105375650	LOC105375650	1
139	1556768_at	100144604	LINC00930	0
173	1556776_a_at	101928238	LOC101928238	1
141	1556789_a_at	100506215	PAXBP1-AS1	0
112	1556793_a_at	128876	FAM83C	0
159	1556796_at	100506275	KRBOX1-AS1	0
100	1556798_a_at	386597	RNF144A-AS1	0
102	1556827_at	339929	LPP-AS2	0
170	1556829_at	100287227	TIPARP-AS1	0
168	1556832_at	101927314	LOC101927314	1
166	1556835_s_at	100652770	DSG2-AS1	0
123	1556839_s_at	105370792	LOC105370792	1
169	1556844_at	100132078	LOC100132078	1
139	1556859_a_at	285740	PHACTR2-AS1	0
171	1556884_a_at	100861552	LINC00558	0
166	1556887_at	348808	NPHP3-AS1	0
149	1556896_at	284751	LINC01270	0
166	1556899_at	100505758	PRMT5-AS1	0
158	1556901_s_at	149773	APCDD1L-AS1	0
166	1556903_at	101928335	LOC101928335	1
152	1556904_at	2560	GABRB1	0
162	1556907_at	133923	ZNF474	0
151	1556909_at	100505853	LOC100505853	1
59	1556911_at	100874291	ALMS1-IT1	0
97	1556917_a_at	101928651	LOC101928651	1
173	1556924_at	65072	CFLAR-AS1	0
170	1556927_at	54207	KCNK10	0
150	1556936_at	100506834	GAS1RR	0
163	1556960_a_at	647589	ANHX	0
9	1556978_a_at	129685	TAF8	0
58	1556988_s_at	9557	CHD1L	0
159	1556992_at	550113	LOC550113	1
139	1556999_at	100271832	LOC100271832	1
167	1557000_at	339768	ESPNL	0
139	1557004_at	285389	LOC285389	1
170	1557009_a_at	340107	LOC340107	1
47	1557014_a_at	158228	FAM201A	0
136	1557016_a_at	163747	LEXM	0
168	1557018_a_at	101929607	LOC101929607	1
87	1557021_s_at	100507250	LOC100507250	1
167	1557022_at	101928989	MIR4300HG	0
139	1557026_at	101927787	LOC101927787	1
165	1557029_at	101927813	HMMR-AS1	0
165	1557038_s_at	100289373	UBAC2-AS1	0
121	1557044_at	100506930	LINC00665	0
58	1557053_s_at	7327	UBE2G2	0
168	1557057_a_at	133491	C5orf47	1
166	1557060_at	148756	OVAAL	0
8	1557062_at	100129195	ZSCAN16-AS1	0
168	1557068_at	100505782	LOC100505782	1
166	1557070_at	100130275	TFAP2A-AS1	0
167	1557085_at	219990	OOSP2	0
167	1557091_at	284358	MAMSTR	0
96	1557098_s_at	768096	HAR1A	0
10	1557103_a_at	114783	LMTK3	0
150	1557107_at	286002	SLC26A4-AS1	0
52	1557114_a_at	284385	ZNF561-AS1	0
71	1557116_at	80830	APOL6	0
57	1557118_a_at	100507398	INTS6-AS1	0
45	1557119_a_at	284346	ZNF575	0
107	1557121_s_at	63897	HEATR6	0
135	1557123_a_at	150356	CHADL	0
18	1557129_a_at	374393	FAM111B	0
81	1557132_at	116966	WDR17	0
152	1557133_at	286411	LINC00632	0
150	1557136_at	84239	ATP13A4	0
88	1557137_at	200728	TMEM17	0
59	1557139_at	100506660	DDX11-AS1	0
100	1557143_at	114784	CSMD2	0
156	1557146_a_at	146336	SSTR5-AS1	0
3	1557147_a_at	101928837	LOC101928837	1
126	1557161_at	100132735	LOC100132735	1
159	1557162_at	146378	C16orf92	1
52	1557167_at	493812	HCG11	0
71	1557170_at	284086	NEK8	0
100	1557181_s_at	399947	C11orf87	1
122	1557203_at	645974	PABPC1L2B	0
97	1557208_at	219731	PROSER2-AS1	0
168	1557211_a_at	283592	FAM181A-AS1	0
159	1557214_at	100506107	LOC100506107	1
165	1557215_at	100506433	LINC00648	0
166	1557219_at	100506827	LVCAT1	0
151	1557226_a_at	374569	ASPG	0
168	1557233_at	285441	F11-AS1	0
164	1557235_at	107161159	LOC107161159	1
161	1557260_a_at	84911	ZNF382	0
104	1557263_s_at	102724814	LOC102724814	1
168	1557277_a_at	100507584	LINC01016	0
139	1557296_at	440101	FLJ12825	0
161	1557302_at	92285	ZNF585B	0
59	1557312_at	283416	LINC01465	0
99	1557314_at	442524	DPY19L2P3	0
52	1557321_a_at	440854	CAPN14	0
161	1557322_at	7773	ZNF230	0
166	1557330_at	103581031	CASC23	0
103	1557334_a_at	101929225	MCM8-AS1	0
97	1557336_at	101927111	SUCLG2-AS1	0
165	1557341_x_at	101929074	PIK3CD-AS2	0
136	1557346_a_at	339263	C17orf51	1
101	1557359_at	285758	LINC01268	0
166	1557369_a_at	285401	LINC00698	0
166	1557373_at	339505	LINC01141	0
128	1557380_at	119385	AGAP11	0
169	1557386_at	100507600	LOC100507600	1
131	1557389_at	100505839	SH3PXD2A-AS1	0
100	1557395_at	255130	IGFBP7-AS1	0
167	1557406_s_at	100130111	LOC100130111	1
126	1557410_at	100506606	LOC100506606	1
75	1557411_s_at	203427	SLC25A43	0
168	1557424_at	100505878	LOC100505878	1
81	1557430_at	147670	SMIM17	0
150	1557434_at	100506497	LOC100506497	1
168	1557439_at	100874238	ARHGEF7-AS2	0
103	1557443_s_at	100505811	HNCAT21	0
149	1557444_at	340206	TREML3P	0
97	1557451_at	26222	DGCR10	0
149	1557465_at	283521	LINC00282	0
166	1557466_at	441072	FLJ31104	0
156	1557474_at	284578	LOC284578	1
171	1557475_at	100862680	LINC00507	0
20	1557480_a_at	116729	PPP1R27	0
159	1557483_at	284788	LOC284788	1
86	1557486_at	101927547	ANKRD44-IT1	0
94	1557488_at	645158	CBX3P2	0
97	1557493_x_at	100240728	LOC100240728	1
159	1557498_a_at	101928190	LINC01487	0
164	1557511_at	101928614	LOC101928614	1
103	1557531_a_at	414236	C10orf55	1
155	1557534_at	339862	LOC339862	1
96	1557544_at	159686	CFAP58	0
100	1557545_s_at	494470	RNF165	0
131	1557548_at	414235	PRR26	0
97	1557550_at	148145	LINC00906	0
133	1557558_s_at	100129196	MATN1-AS1	0
139	1557565_a_at	100507300	ALKBH3-AS1	0
133	1557566_at	100507634	LOC100507634	1
150	1557570_a_at	285084	LINC01305	0
167	1557588_at	100128946	LINC01310	0
166	1557590_at	100130522	PARD6G-AS1	0
169	1557591_at	283038	LOC283038	1
156	1557598_at	101927870	LOC101927870	1
159	1557602_at	201617	LINC00870	0
167	1557605_a_at	401312	LOC401312	1
164	1557608_a_at	284080	LOC284080	1
173	1557610_at	100507034	PITRM1-AS1	0
163	1557613_at	285352	KIF9-AS1	0
167	1557615_a_at	100533184	ARHGAP19-SLIT1	0
173	1557617_at	100189589	DCTN1-AS1	0
159	1557618_at	285768	LINC01622	0
163	1557620_a_at	120935	CCDC38	0
166	1557633_at	29797	POM121L8P	0
138	1557636_a_at	136288	C7orf57	1
5	1557638_at	101929748	LOC101929748	1
132	1557644_at	101926996	RUNDC3A-AS1	0
142	1557646_at	100507240	VWA8-AS1	0
139	1557657_a_at	400238	LINC00642	0
159	1557660_s_at	100506733	FAM170B-AS1	0
97	1557677_a_at	339976	TRIML1	0
139	1557682_a_at	284688	LINC01142	0
148	1557685_at	100507117	ASAP1-IT2	0
97	1557693_at	100507299	SMC5-AS1	0
142	1557702_at	101927604	LOC101927604	1
103	1557717_at	338862	LINC00550	0
166	1557726_at	100131755	ARMCX4	0
159	1557727_at	400960	PCBP1-AS1	0
159	1557731_at	400620	LOC400620	1
164	1557734_s_at	100130548	LOC100130548	1
168	1557742_a_at	100128176	UST-AS1	0
164	1557753_at	101927282	LOC101927282	1
159	1557761_s_at	400794	LOC400794	1
103	1557762_at	105377458	LOC105377458	1
97	1557767_at	339345	NANOS2	0
119	1557776_at	101928303	LOC101928303	1
136	1557779_at	101928687	LINC01468	0
126	1557782_s_at	54067	C21orf62-AS1	1
163	1557783_at	100133991	MAP3K14-AS1	0
168	1557787_at	101929153	LOC101929153	1
59	1557799_at	280636	SELENOH	0
131	1557802_at	101926944	LOC101926944	1
15	1557820_at	10939	AFG3L2	0
173	1557821_at	283547	LINC00639	0
170	1557823_s_at	401134	LOC401134	1
7	1557826_at	338817	LINC01252	0
166	1557827_at	414245	DNAJC9-AS1	0
156	1557832_at	101926960	LOC101926960	1
139	1557841_at	101926915	LOC101926915	1
150	1557843_at	101927994	LINC01087	0
167	1557848_at	101929084	LOC101929084	1
164	1557850_at	285954	INHBA-AS1	0
139	1557862_at	654841	LOC654841	1
168	1557863_at	101928388	PLA2G4E-AS1	0
173	1557865_at	100505658	LOC100505658	1
156	1557867_s_at	286207	CFAP157	0
168	1557871_at	253573	LOC253573	1
166	1557873_at	102546294	LOC102546294	1
139	1557874_at	100507470	GRID1-AS1	0
166	1557875_at	101928165	CASC17	0
103	1557876_at	340094	LINC01020	0
167	1557878_at	101930370	LOC101930370	1
97	1557879_at	100129175	LOC100129175	1
169	1557881_at	414201	ZNF32-AS3	0
139	1557885_at	101927380	C9orf41-AS1	1
139	1557893_a_at	100144597	LINC01056	0
159	1557898_at	101928663	LOC101928663	1
119	1557921_s_at	100506498	LOC100506498	1
152	1557943_at	1267	CNP	0
32	1557948_at	653583	PHLDB3	0
139	1558007_s_at	100506655	LCMT1-AS2	0
34	1558041_a_at	653319	KIAA0895L	0
85	1558097_at	253143	PRR14L	0
64	1558105_a_at	84679	SLC9A7	0
80	1558142_at	23112	TNRC6B	0
130	1558167_a_at	85001	MGC16275	0
136	1558195_at	283404	LINC00592	0
27	1558201_s_at	22950	SLC4A1AP	0
156	1558212_at	401491	VLDLR-AS1	0
102	1558234_at	400617	KCNJ2-AS1	0
84	1558256_at	148189	LINC00662	0
38	1558281_a_at	202915	TMEM184A	0
24	1558290_a_at	5820	PVT1	0
31	1558292_s_at	284098	PIGW	0
169	1558301_a_at	374786	EFCAB5	0
9	1558304_s_at	283989	TSEN54	0
57	1558310_s_at	100132356	LOC100132356	1
145	1558322_a_at	344838	PAQR9	0
119	1558324_a_at	643236	TMEM72	0
134	1558329_at	4796	TONSL	0
167	1558334_a_at	150248	C22orf15	1
130	1558354_s_at	101927117	PLCG1-AS1	0
100	1558387_at	643763	UG0898H09	0
161	1558391_s_at	148103	ZNF599	0
158	1558402_at	101928857	CTD-3080P12.3	0
60	1558404_at	644242	LINC00622	0
167	1558407_at	64857	PLEKHG2	0
99	1558411_at	93556	EGFEM1P	0
10	1558412_at	113230	MISP3	0
119	1558421_a_at	400258	C14orf180	1
139	1558423_at	349114	LINC00265	0
167	1558431_at	283948	NHLRC4	0
169	1558477_at	100131496	LOC100131496	1
99	1558487_a_at	222068	TMED4	0
97	1558493_at	164380	CST13P	0
171	1558497_a_at	100505609	LOC100505609	1
75	1558508_a_at	388722	C1orf53	1
148	1558518_at	257397	TAB3	0
92	1558522_at	51678	MPP6	0
130	1558525_at	101928595	LOC101928595	1
158	1558530_at	654429	LRTM2	0
122	1558533_at	124751	KRBA2	0
168	1558552_s_at	152078	PQLC2L	0
139	1558570_at	145783	LOC145783	1
167	1558574_at	100508631	LOC100508631	1
173	1558577_at	148709	LOC148709	1
167	1558581_at	647310	TEX22	0
168	1558595_at	101928020	LOC101928020	1
139	1558602_a_at	285194	TUSC7	0
139	1558612_a_at	480	ATP1A4	0
84	1558620_at	285268	ZNF621	0
127	1558623_at	729121	RGPD4-AS1	0
103	1558628_at	100506070	RBFADN	0
109	1558630_at	101926987	DLGAP4-AS1	0
58	1558631_at	5465	PPARA	0
167	1558641_at	202051	SPATA24	0
155	1558651_at	100507462	GVQW2	0
97	1558653_at	339751	MLK7-AS1	0
166	1558660_at	100507059	LINC00703	0
159	1558661_at	100506207	LOC100506207	1
142	1558666_at	100873942	PHEX-AS1	0
52	1558668_s_at	84690	SPATA22	0
137	1558683_a_at	8091	HMGA2	0
17	1558685_a_at	158960	CH17-340M24.3	0
112	1558687_a_at	8456	FOXN1	0
111	1558689_a_at	441461	STX17-AS1	0
42	1558703_at	113235	SLC46A1	0
57	1558711_at	285512	FAM13A-AS1	0
151	1558728_at	100128881	VPS9D1-AS1	0
171	1558743_at	253639	ZNF620	0
18	1558750_a_at	100288637	LOC100288637	1
148	1558754_at	284390	ZNF763	0
86	1558770_a_at	146850	PIK3R6	0
104	1558782_a_at	100130557	NFYC-AS1	0
148	1558790_s_at	286103	ZNF252P-AS1	0
155	1558791_at	286467	FIRRE	0
126	1558793_at	100507099	FRY-AS1	0
152	1558795_at	101928307	LOC101928307	1
63	1558801_at	100652772	NNT-AS1	0
156	1558820_a_at	374864	CCDC178	0
144	1558827_a_at	128611	ZNF831	0
52	1558834_s_at	254268	AKNAD1	0
112	1558846_at	119548	PNLIPRP3	0
96	1558847_at	100861555	LINC00565	0
142	1558850_s_at	284276	LINC00908	0
150	1558856_at	63950	DMRTA2	0
166	1558858_at	100506885	LOC100506885	1
156	1558881_at	145820	LINC00924	0
41	1558882_at	401233	HTATSF1P2	0
167	1558897_at	126520	PLK5	0
159	1558899_s_at	503569	RGMB-AS1	0
130	1558906_a_at	100505783	OSER1-AS1	0
52	1558920_at	100128590	SLC8A1-AS1	0
154	1558930_at	728192	LINC00460	0
16	1558942_at	91661	ZNF765	0
84	1558956_s_at	57560	IFT80	0
57	1558969_a_at	132241	RPL32P3	0
123	1558972_s_at	387357	THEMIS	0
155	1558977_at	100130992	LOC100130992	1
166	1558995_at	284306	ZNF547	0
59	1559003_a_at	126661	CCDC163	0
165	1559009_at	101928504	LOC101928504	1
159	1559017_at	100507351	LOC100507351	1
111	1559026_at	100506599	PPP1R26-AS1	0
139	1559028_at	284233	CYP4F35P	0
145	1559033_at	255167	LINC01018	0
126	1559034_at	284759	SIRPB2	0
7	1559045_at	100128288	LOC100128288	1
149	1559050_at	253018	HCG27	0
3	1559051_s_at	115004	MB21D1	0
58	1559059_s_at	147660	ZNF578	0
159	1559061_at	253962	CACNA1G-AS1	0
42	1559064_at	105374952	LOC105374952	1
4	1559065_a_at	339390	CLEC4G	0
147	1559072_a_at	114794	ELFN2	0
170	1559079_at	283486	LINC00567	0
142	1559105_at	389170	LEKR1	0
130	1559129_a_at	158257	MIRLET7DHG	0
94	1559133_at	339327	ZNF546	0
139	1559138_a_at	219938	SPATA19	0
139	1559167_x_at	255027	MPV17L	0
156	1559194_a_at	440508	CLEC4GP1	0
149	1559205_s_at	100996286	LOC100996286	1
171	1559208_at	338069	ST7-OT4	0
165	1559213_at	103352670	LINC01419	0
167	1559220_at	101929054	LOC101929054	1
166	1559224_at	353135	LCE1E	0
27	1559227_s_at	7428	VHL	0
158	1559252_a_at	101929125	LOC101929125	1
164	1559254_at	378825	PICSAR	0
150	1559258_a_at	203413	CT83	0
144	1559263_s_at	340152	ZC3H12D	0
168	1559264_at	286190	LACTB2-AS1	0
147	1559266_s_at	387640	SKIDA1	0
139	1559276_at	728606	PCAT18	0
108	1559280_a_at	100506013	APELA	0
152	1559283_a_at	285888	CNPY1	0
135	1559296_at	100507098	ADAMTS9-AS2	0
166	1559298_a_at	388182	SPATA41	0
97	1559303_at	100505835	LINC01532	0
166	1559311_at	643210	EHMT1-IT1	0
151	1559321_at	101928858	LOC101928858	1
162	1559333_at	101927416	LOC101927416	1
145	1559336_at	101928505	LOC101928505	1
159	1559344_at	101929064	LOC101929064	1
136	1559352_a_at	92659	MAFG-AS1	0
145	1559363_at	283587	LINC01146	0
169	1559372_at	101928043	LOC101928043	1
139	1559390_a_at	149643	SPATA45	0
132	1559404_a_at	100288198	HMGN3-AS1	0
135	1559412_at	388815	MIR99AHG	0
20	1559429_a_at	255798	SMCO1	0
166	1559441_s_at	651430	FLJ38576	0
167	1559443_s_at	283888	IL21R-AS1	0
52	1559459_at	613266	LOC613266	1
167	1559471_s_at	266917	D21S2088E	0
103	1559483_at	100505832	PROX1-AS1	0
139	1559488_at	257358	LINC01366	0
168	1559497_at	101929690	LINC01583	0
149	1559502_s_at	126364	LRRC25	0
121	1559503_a_at	441666	LOC441666	1
126	1559507_at	100130357	LOC100130357	1
136	1559508_at	60560	NAA35	0
59	1559510_at	100287765	LINC00630	0
173	1559514_at	100132077	LOC100132077	1
167	1559522_at	100505918	LOC100505918	1
148	1559528_at	100129917	LOC100129917	1
94	1559532_at	646450	ARIH2OS	0
81	1559535_s_at	100996419	LOC100996419	1
167	1559538_at	101929549	LOC101929549	1
139	1559540_at	100506526	LOC100506526	1
171	1559542_a_at	101929622	LOC101929622	1
166	1559544_s_at	100862704	LINC00441	0
169	1559559_at	286234	SPATA31E1	0
145	1559573_at	100506229	LINC01093	0
167	1559575_a_at	653437	AQP12B	0
97	1559577_at	2220	FCN2	0
139	1559579_at	283688	LINC00927	0
139	1559595_at	728084	LOC728084	1
164	1559603_at	2835	GPR12	0
153	1559607_s_at	163351	GBP6	0
139	1559611_at	641384	TMEM75	0
159	1559620_at	101927768	LOC101927768	1
168	1559621_at	101927237	LOC101927237	1
139	1559627_at	285941	C7orf71	1
151	1559638_at	644997	PIK3CD-AS1	0
163	1559646_a_at	100302691	LINC00184	0
159	1559651_at	161635	CSNK1A1P1	0
167	1559654_s_at	100874068	GRTP1-AS1	0
169	1559656_a_at	100507244	MAMDC2-AS1	0
171	1559678_s_at	100652791	GS1-24F4.2	0
167	1559682_at	147166	TRIM16L	0
167	1559712_at	154822	LINC00689	0
167	1559715_at	100507391	LOC100507391	1
103	1559725_at	101928555	LINC01537	0
167	1559765_a_at	101928483	NALT1	0
151	1559766_at	100862662	ALDH1L1-AS2	0
109	1559777_at	731424	MIR3945HG	0
139	1559787_at	101927438	LOC101927438	1
139	1559812_at	101927944	FAM53B-AS1	0
52	1559822_s_at	92140	MTDH	0
138	1559827_at	401074	LINC00960	0
103	1559828_at	170370	FAM170B	0
170	1559837_at	101928420	LINC01490	0
137	1559840_s_at	9096	TBX18	0
136	1559861_at	101928099	PCAT7	0
159	1559864_at	158062	LCN6	0
159	1559880_at	100874051	LZTS1-AS1	0
170	1559884_at	100048912	CDKN2B-AS1	0
8	1559917_a_at	100506428	CBR3-AS1	0
163	1559920_a_at	100130717	CECR5-AS1	0
136	1559929_at	101927574	LINC01186	0
168	1559930_at	101928211	LOC101928211	1
42	1559942_at	29969	MDFIC	0
23	1559946_s_at	10856	RUVBL2	0
99	1559960_x_at	100130958	SYCE1L	0
142	1559966_a_at	100192378	ZFHX4-AS1	0
133	1559975_at	694	BTG1	0
168	1559986_at	100506495	LIFR-AS1	0
100	1559992_a_at	100505967	LINC00645	0
157	1560010_a_at	150538	SATB2-AS1	0
159	1560030_at	283692	CPEB1-AS1	0
126	1560034_a_at	2219	FCN1	0
122	1560035_at	285093	RTP5	0
97	1560038_at	100506071	LOC100506071	1
17	1560060_s_at	55048	VPS37C	0
109	1560068_a_at	729870	LOC729870	1
151	1560070_at	101928191	LOC101928191	1
57	1560089_at	100289019	SLC25A25-AS1	0
147	1560099_at	440416	CCDC144NL-AS1	0
164	1560136_at	390790	ARL5C	0
159	1560164_at	101927990	HRAT13	0
170	1560168_at	646168	LINC01330	0
130	1560169_at	101927069	LOC101927069	1
158	1560176_s_at	55370	PPP4R1L	0
139	1560181_at	100288122	LDLRAD4-AS1	0
103	1560182_at	101927066	LOC101927066	1
169	1560185_at	105376360	LOC105376360	1
167	1560198_at	283601	LINC00523	0
121	1560201_at	349075	ZNF713	0
133	1560202_at	338739	CSTF3-AS1	0
150	1560207_at	644660	RAD21-AS1	0
19	1560228_at	333929	SNAI3	0
122	1560238_at	101927667	LINC01535	0
159	1560246_at	101929524	LOC101929524	1
171	1560251_at	645485	LOC645485	1
97	1560253_at	56956	LHX9	0
139	1560255_at	414196	CELF2-AS1	0
173	1560257_at	101928988	LOC101928988	1
159	1560260_at	285593	LOC285593	1
159	1560277_a_at	283403	C12orf80	1
164	1560279_a_at	221122	LOC221122	1
167	1560281_a_at	339168	TMEM95	0
139	1560282_at	101928590	LOC101928590	1
52	1560288_at	101927196	LOC101927196	1
139	1560291_at	92129	RIPPLY1	0
159	1560298_at	101929261	LOC101929261	1
167	1560320_a_at	283314	C1RL-AS1	0
170	1560337_at	286184	LINC01289	0
154	1560371_at	401321	LINC00997	0
159	1560410_at	101928251	LOC101928251	1
158	1560412_at	100507506	LOC100507506	1
170	1560413_at	339788	LINC00298	0
78	1560425_s_at	101929407	PTPRD-AS1	0
162	1560426_at	144535	CFAP54	0
158	1560430_at	284353	NKPD1	0
164	1560432_at	116933	CLRN1-AS1	0
151	1560439_at	645191	LINGO3	0
169	1560448_at	340037	PRR7-AS1	0
97	1560449_at	101927543	LOC101927543	1
139	1560455_at	339166	LOC339166	1
173	1560463_at	105379477	LOC105379477	1
167	1560472_at	338588	LINC00705	0
136	1560477_a_at	148398	SAMD11	0
166	1560482_at	105370424	LOC105370424	1
171	1560494_a_at	53336	CPXCR1	0
139	1560495_at	101929741	LOC101929741	1
167	1560496_at	101928200	MRGPRF-AS1	0
92	1560499_at	388011	LINC01550	0
139	1560507_at	158833	AWAT1	0
159	1560514_at	285205	LINC00636	0
168	1560517_s_at	101928781	TMEM26-AS1	0
166	1560522_at	201477	DLGAP1-AS3	0
97	1560524_at	400581	GRAPL	0
153	1560531_at	353132	LCE1B	0
159	1560533_at	101928098	LOC101928098	1
122	1560537_at	100129662	FGF13-AS1	0
130	1560538_at	101928386	LOC101928386	1
166	1560548_at	101927195	LINC00382	0
139	1560550_at	101927722	LL22NC03-75H12.2	0
52	1560554_a_at	574407	C1orf145	1
164	1560560_at	101927143	LOC101927143	1
159	1560563_at	101929552	LOC101929552	1
139	1560565_at	101929082	LINC01333	0
139	1560566_at	101926951	LOC101926951	1
144	1560573_at	387895	LINC00944	0
169	1560576_at	101928845	LOC101928845	1
165	1560579_s_at	100506392	SLC16A1-AS1	0
1	1560587_s_at	25824	PRDX5	0
167	1560589_a_at	101928132	LOC101928132	1
164	1560595_at	100128993	LOC100128993	1
92	1560599_a_at	84902	CEP89	0
139	1560610_at	101929621	LOC101929621	1
139	1560619_at	255411	LINC00935	0
136	1560620_at	60598	KCNK15	0
109	1560625_s_at	101928513	CATIP-AS1	0
103	1560633_a_at	246312	C21orf91-OT1	1
97	1560634_a_at	105373876	LOC105373876	1
159	1560646_at	121952	METTL21EP	0
81	1560648_s_at	7259	TSPYL1	0
100	1560652_at	8471	IRS4	0
165	1560654_at	283011	FLJ37201	0
148	1560661_x_at	150759	LINC00342	0
100	1560676_at	283514	SIAH3	0
109	1560686_at	3681	ITGAD	0
100	1560692_at	285878	VSTM2A-OT1	0
120	1560698_a_at	283392	TRHDE-AS1	0
166	1560707_at	283856	LOC283856	1
153	1560712_at	132724	TMPRSS11B	0
170	1560714_at	399821	FLJ37035	0
104	1560716_at	101929745	LOC101929745	1
139	1560723_at	283731	LOC283731	1
97	1560725_at	101928376	IL12A-AS1	0
142	1560727_at	399671	HEATR4	0
169	1560734_at	283694	OR4N4	0
96	1560746_at	374987	NEXN-AS1	0
20	1560750_at	151121	LOC151121	1
144	1560762_at	285972	LINC00996	0
159	1560767_at	285834	HCG22	0
7	1560779_a_at	374900	ZNF568	0
97	1560790_at	283685	GOLGA6L2	0
168	1560791_at	101928809	LOC101928809	1
97	1560810_at	101927735	LOC101927735	1
159	1560812_at	101928708	LOC101928708	1
171	1560823_at	340017	LOC340017	1
165	1560827_at	101928725	LOC101928725	1
167	1560830_a_at	147646	C19orf84	1
166	1560832_at	101927715	LINC01029	0
159	1560836_at	101929582	LINC01241	0
97	1560844_at	105378052	LOC105378052	1
52	1560851_at	414260	LINC00619	0
169	1560856_at	100874239	ARHGAP26-AS1	0
130	1560861_at	105371807	THRA1/BTR	0
159	1560862_at	101929684	LINC01520	0
167	1560881_a_at	54089	LINC00112	0
159	1560883_s_at	100038246	TLX1NB	0
150	1560884_at	6568	SLC17A1	0
170	1560895_at	645188	LOC645188	1
139	1560897_a_at	386678	KRTAP10-11	0
97	1560911_at	100133461	LOC100133461	1
19	1560922_s_at	169841	ZNF169	0
97	1560932_at	403150	FLJ31356	0
167	1560939_at	100129845	PCOLCE-AS1	0
168	1560941_a_at	100506680	SACS-AS1	0
171	1560950_at	100127950	HECW1-IT1	0
103	1560954_at	101928167	LOC101928167	1
139	1560957_at	101928626	LOC101928626	1
166	1560958_s_at	101928516	LOC101928516	1
166	1561027_at	646241	LOC646241	1
139	1561029_at	101927821	LINC01425	0
103	1561033_at	101927211	LOC101927211	1
173	1561035_at	102723335	LOC102723335	1
87	1561045_a_at	101928973	LOC101928973	1
159	1561055_at	100507534	LOC100507534	1
169	1561059_a_at	152024	LINC00691	0
166	1561061_at	729506	LOC729506	1
166	1561075_at	101060553	LOC101060553	1
167	1561085_at	153910	LOC153910	1
170	1561087_at	101930452	LOC101930452	1
170	1561090_at	400654	LINC01538	0
143	1561091_at	101928684	LINC01209	0
145	1561094_a_at	387601	SLC22A25	0
162	1561096_at	285419	LINC01091	0
168	1561098_at	641365	LINC00616	0
97	1561099_at	642757	TBC1D22A-AS1	0
139	1561101_at	153469	JAKMIP2-AS1	0
97	1561102_at	101929488	LOC101929488	1
139	1561104_at	101926962	LOC101926962	1
170	1561105_at	101928583	LOC101928583	1
132	1561106_at	100131814	LINC00271	0
166	1561107_at	101928985	LOC101928985	1
47	1561114_a_at	120863	DEPDC4	0
167	1561122_a_at	5890	RAD51B	0
167	1561127_at	642394	ADARB2-AS1	0
135	1561141_at	101929504	LOC101929504	1
139	1561197_at	442028	LOC442028	1
100	1561198_at	100506127	LOC100506127	1
168	1561210_at	101928539	LOC101928539	1
168	1561213_at	101927295	LINC01360	0
170	1561216_at	101928961	LOC101928961	1
171	1561222_at	283432	LINC00485	0
139	1561226_at	2829	XCR1	0
159	1561228_at	100506122	LOC100506122	1
159	1561237_at	101929657	LOC101929657	1
163	1561243_at	284186	TMEM105	0
169	1561245_at	102724612	LOC102724612	1
164	1561247_at	101927112	LINC01581	0
127	1561249_a_at	100128285	DNM1P35	0
166	1561251_at	285577	LINC01019	0
167	1561252_at	648691	LL22NC03-63E9.3	0
103	1561253_at	101927901	LOC101927901	1
164	1561257_at	286083	LOC286083	1
166	1561262_at	101929025	LINC01516	0
164	1561277_at	339298	LOC339298	1
159	1561278_at	106146149	LINC01613	0
170	1561281_a_at	284576	LEMD1-AS1	0
97	1561288_at	100859921	LINC00536	0
139	1561289_at	286370	MIR4290HG	0
168	1561290_at	339622	LOC339622	1
148	1561292_at	105370941	LOC105370941	1
170	1561294_a_at	100128554	LOC100128554	1
159	1561298_at	101927176	LINC01069	0
139	1561305_at	101927849	LOC101927849	1
139	1561306_s_at	161497	STRC	0
97	1561311_at	101927876	LOC101927876	1
170	1561319_at	100309464	OTX2-AS1	0
139	1561322_at	101927450	LOC101927450	1
159	1561323_at	339975	LOC339975	1
139	1561327_at	401288	LINC00242	0
170	1561328_at	101927704	MIR3663HG	0
156	1561330_at	147409	DSG4	0
167	1561335_at	440602	LOC440602	1
159	1561339_at	101927273	LINC01416	0
170	1561340_at	105378311	LOC105378311	1
164	1561345_at	101928009	LOC101928009	1
171	1561347_a_at	101927166	LOC101927166	1
159	1561352_at	101927528	LINC01204	0
166	1561353_at	101927690	LOC101927690	1
167	1561360_at	101928661	LOC101928661	1
97	1561361_at	285349	ZNF660	0
149	1561367_a_at	100506622	LINC00540	0
173	1561370_at	100505716	LOC100505716	1
167	1561371_at	441355	MIR2052HG	0
151	1561373_at	285796	PACRG-AS1	0
143	1561384_a_at	284661	LOC284661	1
139	1561386_at	102723701	LOC102723701	1
167	1561389_at	101928205	LOC101928205	1
166	1561391_at	100128126	STAU2-AS1	0
159	1561398_at	100996590	LINC01505	0
139	1561400_at	101927017	LINC01180	0
167	1561401_at	285627	LOC285627	1
97	1561402_at	339894	LINC00880	0
122	1561403_at	402381	SOHLH1	0
57	1561405_s_at	117155	CATSPER2	0
167	1561413_at	101927096	CTB-113P19.1	0
103	1561414_at	401497	LINC01242	0
164	1561420_a_at	101927051	LOC101927051	1
139	1561423_at	642924	LINC00535	0
166	1561424_at	101928907	LOC101928907	1
166	1561427_at	101928333	LOC101928333	1
141	1561433_at	285103	MED15P9	0
167	1561436_at	101927877	LOC101927877	1
166	1561442_at	283585	LOC283585	1
139	1561443_at	101928535	LOC101928535	1
151	1561446_at	101928443	LOC101928443	1
171	1561448_at	105375483	LOC105375483	1
103	1561450_at	101928618	LOC101928618	1
139	1561452_at	101928551	LOC101928551	1
166	1561454_at	101929123	LOC101929123	1
139	1561455_at	284294	LOC284294	1
164	1561459_at	101929526	LOC101929526	1
139	1561460_at	101928185	LOC101928185	1
133	1561469_at	101928865	LOC101928865	1
159	1561471_at	441009	CPEB2-AS1	0
171	1561473_at	102546226	LOC102546226	1
97	1561474_at	101929312	LOC101929312	1
166	1561476_at	101929083	CASC6	0
170	1561478_at	100861553	LINC00560	0
167	1561481_at	101928435	LOC101928435	1
170	1561482_at	100133308	RSU1P2	0
167	1561490_at	404744	NPSR1-AS1	0
163	1561491_at	283214	LOC283214	1
170	1561492_at	647107	LINC01192	0
103	1561512_at	101928861	LOC101928861	1
170	1561513_at	101927310	LOC101927310	1
168	1561516_at	101928995	LOC101928995	1
139	1561518_at	283914	LINC01566	0
170	1561525_at	101927494	LOC101927494	1
103	1561527_at	101927396	LINC01514	0
169	1561528_at	101927592	LOC101927592	1
130	1561530_at	101927164	LOC101927164	1
139	1561532_at	100506068	DACT3-AS1	0
139	1561535_at	101928273	LOC101928273	1
167	1561537_at	388906	OGFRP1	0
119	1561539_at	100506368	LOC100506368	1
169	1561540_at	144920	LINC00343	0
170	1561544_at	101927058	LOC101927058	1
103	1561545_at	100874018	EPN2-AS1	0
171	1561550_at	101928012	LOC101928012	1
171	1561553_at	101929147	LOC101929147	1
159	1561554_at	101928418	LOC101928418	1
167	1561555_at	101978719	LINC00970	0
139	1561559_at	101927948	LOC101927948	1
168	1561566_at	285501	LINC01098	0
171	1561567_at	101928491	LOC101928491	1
151	1561571_at	102724699	LOC102724699	1
166	1561572_at	101929284	LOC101929284	1
139	1561573_at	101927523	LOC101927523	1
96	1561578_s_at	401612	SLC25A53	0
139	1561587_at	284260	LINC00907	0
97	1561590_a_at	415056	CNTFR-AS1	0
97	1561592_at	101928823	LOC101928823	1
143	1561607_at	101929384	LOC101929384	1
168	1561609_at	101927797	MIR548XHG	0
164	1561612_at	101928280	LOC101928280	1
166	1561618_at	101927591	DPP10-AS3	0
159	1561619_at	101929478	LINGO1-AS2	0
139	1561625_at	101928565	LOC101928565	1
139	1561650_s_at	285692	LOC285692	1
116	1561666_a_at	114796	PSMG3-AS1	0
166	1561673_at	101929151	LOC101929151	1
170	1561676_at	100874243	PRICKLE2-AS3	0
167	1561678_at	101929486	LOC101929486	1
139	1561688_at	101929662	LOC101929662	1
162	1561691_at	285735	LINC00326	0
103	1561699_a_at	100874205	ATP11A-AS1	0
169	1561704_at	101927829	LOC101927829	1
164	1561723_at	105374177	LOC105374177	1
164	1561726_s_at	101927682	CD81-AS1	0
169	1561731_at	101927636	LOC101927636	1
163	1561732_at	101929181	LOC101929181	1
173	1561741_at	101929224	LOC101929224	1
158	1561770_at	285855	RPL7L1	0
169	1561795_at	102724386	LINC01393	0
171	1561846_s_at	643677	CCDC168	0
97	1561853_a_at	149233	IL23R	0
170	1561877_at	100996624	LOC100996624	1
170	1561881_at	100505718	LINC01592	0
87	1561928_s_at	389161	ANKUB1	0
133	1561942_x_at	100507321	ERVK13-1	0
97	1561967_at	105377105	LOC105377105	1
168	1561969_at	131368	ZPLD1	0
163	1561978_at	284798	LOC284798	1
159	1561984_at	100505583	LINC00838	0
88	1561985_at	317761	C14orf39	1
159	1562011_at	100506413	DOCK4-AS1	0
92	1562012_at	100506730	LOC100506730	1
159	1562029_at	101927495	LOC101927495	1
139	1562030_at	284898	LOC284898	1
167	1562034_at	727699	LINC00163	0
168	1562038_at	101928694	LIPC-AS1	0
159	1562044_at	101928580	LOC101928580	1
119	1562046_at	101927244	LOC101927244	1
103	1562048_at	152225	LOC152225	1
126	1562051_at	284757	MIR646HG	0
167	1562052_at	101927159	LOC101927159	1
171	1562054_at	139420	PPP4R3CP	0
126	1562069_at	100507032	TMCC1-AS1	0
166	1562073_at	101927815	LOC101927815	1
159	1562078_at	101929172	LOC101929172	1
167	1562081_a_at	100874182	LINC00424	0
166	1562103_at	101927084	LINC01359	0
139	1562116_at	101928537	LINC01494	0
159	1562121_at	101927193	CHL1-AS1	0
59	1562133_x_at	7643	ZNF90	0
169	1562152_at	101928298	LOC101928298	1
139	1562157_at	101928770	LINC01526	0
173	1562167_a_at	245935	DEFB122	0
168	1562190_at	101928739	LOC101928739	1
59	1562209_at	285429	DCAF4L1	0
167	1562211_a_at	126069	ZNF491	0
167	1562214_at	151171	LINC01107	0
139	1562222_at	101927606	LOC101927606	1
103	1562223_at	642426	LOC642426	1
130	1562249_at	285965	EPHA1-AS1	0
159	1562251_a_at	574538	LOC574538	1
159	1562253_at	641364	SLC7A11-AS1	0
139	1562261_at	155185	AMZ1	0
166	1562263_at	100507156	LOC100507156	1
164	1562272_at	101927914	LOC101927914	1
139	1562273_at	1262	CNGA4	0
159	1562274_at	101928446	LOC101928446	1
168	1562292_at	374860	ANKRD30B	0
147	1562309_s_at	112885	PHF21B	0
170	1562310_at	101927165	LOC101927165	1
149	1562313_at	286554	BCORP1	0
103	1562317_at	121006	FAM186A	0
139	1562319_at	283777	FAM169B	0
139	1562320_at	100874012	NAV2-AS5	0
166	1562326_at	400955	LINC01122	0
169	1562337_at	162998	OR7D2	0
52	1562341_at	101927587	LOC101927587	1
168	1562365_at	286177	LOC286177	1
139	1562372_at	22987	SV2C	0
88	1562386_s_at	115560	ZNF501	0
173	1562388_at	285819	LOC285819	1
5	1562389_at	101927359	LOC101927359	1
163	1562392_at	6150	MRPL23	0
122	1562403_a_at	6547	SLC8A3	0
170	1562413_at	440072	LINC00167	0
170	1562424_at	285889	LOC285889	1
166	1562443_at	134829	CLVS2	0
166	1562455_at	101929586	LOC101929586	1
139	1562463_at	101929260	LOC101929260	1
169	1562470_at	127428	TCEANC2	0
166	1562475_at	401014	TEX41	0
147	1562484_at	284071	MEIOC	0
139	1562487_at	101927623	LOC101927623	1
171	1562491_at	101928622	LOC101928622	1
168	1562492_at	340090	LOC340090	1
164	1562496_at	339539	LOC339539	1
166	1562509_at	101927455	TMEM108-AS1	0
159	1562510_at	339442	LINC01343	0
170	1562520_at	101929473	LOC101929473	1
139	1562523_at	101927641	LOC101927641	1
166	1562540_at	339978	LOC339978	1
97	1562549_at	101927586	LINC01271	0
170	1562558_at	440704	LOC440704	1
164	1562581_at	254028	LOC254028	1
169	1562589_at	101928460	LOC101928460	1
169	1562595_at	101928314	LOC101928314	1
171	1562596_at	101929121	LINC00437	0
139	1562597_at	101929505	LOC101929505	1
136	1562598_at	100128292	DLG5-AS1	0
142	1562604_at	101927043	LOC101927043	1
136	1562606_a_at	440028	LOC440028	1
151	1562617_at	340074	LOC340074	1
173	1562619_at	347736	NME9	0
158	1562621_at	101927040	LOC101927040	1
168	1562623_at	146513	LOC146513	1
136	1562629_a_at	125115	KRT40	0
97	1562631_at	100507064	TEX26-AS1	0
166	1562633_at	196475	RMST	0
159	1562634_at	101927869	LOC101927869	1
150	1562637_at	401474	SAMD12	0
83	1562638_at	339874	LOC339874	1
160	1562640_at	285943	HOXA-AS2	0
166	1562643_at	101929279	LOC101929279	1
164	1562651_at	284312	ZSCAN1	0
169	1562653_at	101929413	LOC101929413	1
163	1562655_at	101927447	LOC101927447	1
97	1562659_at	400548	LOC400548	1
166	1562664_at	102724434	LOC102724434	1
139	1562681_at	338651	KRTAP5-AS1	0
169	1562683_a_at	285547	LINC01097	0
159	1562689_at	151484	LOC151484	1
139	1562690_at	101929319	LOC101929319	1
139	1562691_at	101927075	FGF10-AS1	0
170	1562696_at	100874375	FAM155A-IT1	0
5	1562699_at	101928847	LOC101928847	1
122	1562701_at	101929176	CTD-2297D10.2	0
97	1562716_at	284632	LOC284632	1
139	1562717_at	339789	LINC00299	0
139	1562719_at	101928476	LOC101928476	1
164	1562720_at	101927286	LOC101927286	1
97	1562724_at	286114	LOC286114	1
159	1562733_at	100188953	LINC00092	0
130	1562738_a_at	100130855	USP3-AS1	0
97	1562740_at	285224	DNAJB8-AS1	0
52	1562743_at	7582	ZNF33B	0
139	1562748_at	253044	LINGO1-AS1	0
166	1562754_at	339260	LOC339260	1
139	1562760_at	101929288	LOC101929288	1
151	1562762_at	285311	C3orf56	1
97	1562765_at	100128025	WWTR1-AS1	0
168	1562772_a_at	199699	DAND5	0
164	1562776_at	339807	LOC339807	1
166	1562785_at	105369192	LOC105369192	1
169	1562786_at	101928886	LOC101928886	1
164	1562788_at	254099	LINC01342	0
97	1562792_at	101927157	LOC101927157	1
97	1562801_at	101927379	LOC101927379	1
159	1562802_at	100885798	LINC00210	0
164	1562805_at	349408	TLR8-AS1	0
168	1562811_at	101929081	CTD-2194D22.4	0
5	1562821_a_at	100506492	DSCAM-AS1	0
139	1562822_at	101928389	LOC101928389	1
168	1562823_at	101927034	ROR1-AS1	0
166	1562826_at	101927049	PLCE1-AS2	0
159	1562827_at	100628307	DIO2-AS1	0
166	1562829_at	339568	LOC339568	1
97	1562832_at	646600	IGF2BP2-AS1	0
167	1562834_at	85455	DISP2	0
159	1562841_at	339666	LOC339666	1
159	1562844_at	339822	LINC01115	0
169	1562847_at	101929297	LOC101929297	1
76	1562848_at	9798	IST1	0
159	1562850_at	101928283	LOC101928283	1
170	1562857_at	101928417	LOC101928417	1
167	1562861_at	101929247	LINC01231	0
167	1562869_at	101929406	LOC101929406	1
159	1562870_at	101929517	LOC101929517	1
159	1562871_at	107161151	AOX3P-AOX2P	0
97	1562878_at	102723704	LOC102723704	1
167	1562885_at	101929002	LOC101929002	1
164	1562893_at	101927657	LOC101927657	1
97	1562895_at	101927502	LOC101927502	1
139	1562901_at	400456	LINC01197	0
34	1562904_s_at	286042	FAM86B3P	0
169	1562906_at	340069	FAM170A	0
103	1562909_at	554279	LINC00862	0
167	1562914_a_at	148231	LINC00905	0
167	1562915_at	101927513	LOC101927513	1
159	1562920_at	441086	LOC441086	1
117	1562921_at	101927279	EP300-AS1	0
159	1562923_at	101928449	LOC101928449	1
169	1562924_at	340357	LOC340357	1
159	1562930_at	100128788	SRRM2-AS1	0
139	1562934_at	101927460	LOC101927460	1
166	1562943_at	100379174	MACROD2-AS1	0
163	1562944_at	101928160	LOC101928160	1
170	1562949_at	100874143	LINC00358	0
135	1562953_s_at	404201	WDFY3-AS2	0
139	1562960_at	338653	KCNQ1-AS1	0
139	1562972_at	503519	LINC00929	0
97	1562973_at	101928201	LOC101928201	1
170	1562982_at	101928795	LINC01448	0
167	1562983_at	441025	LOC441025	1
166	1562984_at	101928937	LOC101928937	1
170	1562990_at	100861546	LINC00564	0
167	1563005_at	101929441	LOC101929441	1
159	1563007_at	101929241	LOC101929241	1
168	1563013_at	646522	LOC646522	1
169	1563015_at	101928135	LOC101928135	1
138	1563022_at	347475	CCDC160	0
170	1563027_at	101927406	LOC101927406	1
173	1563039_at	100506195	LARGE-AS1	0
168	1563042_at	338694	LOC338694	1
169	1563043_at	285375	LINC00620	0
126	1563053_at	729083	LOC729083	1
159	1563059_at	340581	LOC340581	1
166	1563063_at	101927224	LINC01049	0
169	1563070_at	101929557	LINC01395	0
139	1563073_at	101927449	LINC01282	0
97	1563074_at	255654	LOC255654	1
164	1563078_at	101929460	LOC101929460	1
170	1563083_s_at	285045	LINC00486	0
167	1563086_at	101928894	LOC101928894	1
4	1563088_a_at	284837	AATBC	0
151	1563089_at	101926948	LOC101926948	1
103	1563101_at	101928646	ARNTL2-AS1	0
103	1563107_at	101927843	LOC101927843	1
170	1563116_at	101927363	LOC101927363	1
159	1563119_at	100652929	HP09025	0
164	1563121_at	101927650	LOC101927650	1
167	1563127_at	101929265	LINC01428	0
158	1563132_at	102723165	LINC01169	0
170	1563135_at	101927616	LOC101927616	1
164	1563143_at	105369187	LOC105369187	1
170	1563145_at	283197	LINC00301	0
97	1563157_at	104502416	FOXP1-AS1	0
151	1563170_at	101927059	LOC101927059	1
97	1563171_at	101927422	GNA14-AS1	0
170	1563174_at	101929620	LINC01243	0
100	1563182_at	130399	ACVR1C	0
168	1563185_at	102800447	LOC102800447	1
97	1563188_at	102723448	LOC102723448	1
130	1563190_at	105372069	LOC105372069	1
166	1563221_at	414300	LOC414300	1
103	1563241_at	101927018	LOC101927018	1
97	1563245_at	100874063	CLYBL-AS2	0
169	1563246_at	100270679	LINC01432	0
169	1563247_at	101927526	LOC101927526	1
168	1563260_at	414319	LINC00587	0
158	1563265_at	101927219	HNF4A-AS1	0
168	1563274_at	101929269	LOC101929269	1
159	1563287_at	101929019	LOC101929019	1
139	1563296_at	100861573	LINC00572	0
145	1563298_at	101927331	LOC101927331	1
159	1563300_at	101929584	LOC101929584	1
166	1563316_at	100852409	NEGR1-IT1	0
159	1563324_at	100129603	LOC100129603	1
141	1563327_a_at	724087	LINC01545	0
133	1563335_at	345611	IRGM	0
126	1563369_at	100287569	LINC00173	0
158	1563373_at	731223	LINC01220	0
139	1563385_at	266919	LINC00307	0
59	1563389_at	101927761	TH2LCRR	0
158	1563404_at	101928602	LOC101928602	1
153	1563420_at	100132596	XGY2	0
43	1563483_at	57234	LINC00869	0
139	1563484_at	101927766	LOC101927766	1
171	1563496_at	7955	RNF217-AS1	0
167	1563511_at	401282	DKFZp451B082	0
173	1563524_a_at	319085	ITPK1-AS1	0
166	1563528_at	91149	RAPGEF4-AS1	0
122	1563529_at	100288805	HYDIN2	0
149	1563542_a_at	256380	SCML4	0
116	1563549_a_at	57719	ANO8	0
97	1563568_at	100874187	LINC00559	0
103	1563571_at	285463	CTBP1-AS	0
170	1563572_at	152274	LOC152274	1
168	1563581_at	285456	RPL34-AS1	0
169	1563586_at	401324	LOC401324	1
158	1563606_a_at	286359	LOC286359	1
97	1563608_a_at	57582	KCNT1	0
97	1563610_at	157273	LOC157273	1
166	1563632_at	220980	TMEM72-AS1	0
171	1563637_at	729652	LOC729652	1
100	1563638_at	780776	TVP23A	0
19	1563641_a_at	124460	SNX20	0
144	1563674_at	79368	FCRL2	0
159	1563679_at	150577	LINC01104	0
103	1563680_at	284950	LOC284950	1
166	1563728_at	158035	LINC00032	0
139	1563743_at	439927	LINC01555	0
167	1563744_a_at	27185	DISC1	0
156	1563745_a_at	283050	ZMIZ1-AS1	0
169	1563750_at	100533789	LRRC37A8P	0
152	1563770_at	728116	ZBTB8B	0
168	1563787_a_at	285782	CAGE1	0
97	1563800_at	283140	LOC283140	1
167	1563802_at	284551	LINC01226	0
162	1563814_at	130813	C2orf50	1
151	1563816_at	128954	GAB4	0
136	1563821_at	170425	LINC00858	0
170	1563827_at	158434	LOC158434	1
166	1563839_at	51256	TBC1D7	0
139	1563849_at	387694	SH2D4B	0
166	1563854_s_at	283045	LOC283045	1
139	1563867_at	283194	LOC283194	1
166	1563872_at	284395	LOC284395	1
104	1563876_at	400798	C1orf220	1
151	1563878_a_at	338963	LOC338963	1
139	1563894_at	441178	LOC441178	1
168	1563899_at	197021	LCTL	0
170	1563904_at	100129620	LOC100129620	1
166	1563913_at	101929717	LOC101929717	1
159	1563916_at	283089	WDR11-AS1	0
165	1563927_a_at	401463	LOC401463	1
100	1563933_a_at	200150	PLD5	0
167	1563945_at	284100	YWHAEP7	0
162	1563961_at	114827	FHAD1	0
139	1563969_at	401172	FLJ33360	0
167	1563993_at	101929268	LOC101929268	1
168	1564000_at	256006	ANKRD31	0
167	1564012_at	100132354	LINC01512	0
97	1564017_at	378832	COL18A1-AS1	0
166	1564022_at	219578	ZNF804B	0
134	1564031_a_at	285613	RELL2	0
97	1564039_at	222696	ZSCAN23	0
122	1564040_a_at	283999	TMEM235	0
159	1564044_at	148930	KNCN	0
164	1564049_at	339593	LOC339593	1
167	1564050_at	100131347	LOC100131347	1
173	1564052_at	285852	TREML4	0
167	1564060_at	144742	LINC00934	0
103	1564072_at	84176	MYH16	0
156	1564083_at	101926975	LOC101926975	1
151	1564109_at	284865	LOC284865	1
103	1564122_at	283875	LINC00514	0
167	1564131_a_at	100132677	BSN-AS2	0
66	1564139_at	144571	A2M-AS1	0
109	1564149_at	102723927	LOC102723927	1
144	1564150_a_at	256021	LINC01619	0
173	1564158_a_at	100130894	VAC14-AS1	0
162	1564160_at	401124	DTHD1	0
170	1564169_at	101928519	LOC101928519	1
142	1564193_at	100652824	KIAA2012	0
164	1564194_a_at	219995	MS4A15	0
31	1564207_at	255031	LINC00957	0
139	1564209_at	282980	LINC00700	0
170	1564212_at	101929762	LOC101929762	1
165	1564220_a_at	100506465	LINC01234	0
164	1564253_at	285766	LOC285766	1
173	1564257_at	100132116	ACTA2-AS1	0
139	1564263_at	144817	LINC00330	0
170	1564280_x_at	100133920	LOC100133920	1
141	1564282_a_at	285708	LINC00491	0
97	1564287_at	144776	LINC00410	0
141	1564295_at	401585	LOC401585	1
139	1564300_at	101928999	IQCF5-AS1	0
112	1564307_a_at	144568	A2ML1	0
97	1564315_at	606553	C8orf49	1
143	1564319_at	284418	FAM71E2	0
130	1564331_at	162993	ZNF846	0
139	1564333_a_at	768239	PSAPL1	0
170	1564337_at	101929538	LOC101929538	1
103	1564338_at	101927257	LOC101927257	1
166	1564352_at	27442	CECR3	0
[truncated: 17,636 more rows]
