# Supplementary material for: Improving gene function predictions using independent transcriptional components
Source: Nat Commun. 2021 Mar 5;12:1464. doi: 10.1038/s41467-021-21671-w (PMC7935959; doi:10.1038/s41467-021-21671-w)
Supplement: Supplementary file 7 — Supplementary Data 4 [file 41467_2021_21671_MOESM7_ESM.xlsx]

## Sheet: Sheet1
DDR
Gene	Found link DDR	Found link cancer	DOI
C12orf45	V	V	10.1080/15476286.2016.1243646
C12orf65		V	10.1038/ejhg.2013.284
C14orf28		V	10.1007/s11010-017-3049-2
C16orf91		V	10.3390/genes11070820
C18orf21		V	10.1158/1538-7445.AM2019-LB-169
C18orf54	V	V	10.1093/jmcb/mjy063
C19orf48	V	V	10.1093/jmcb/mjy063
C19orf54		V	10.1200/jco.2010.28.15_suppl.e15017
C1orf112	V	V	10.1093/jmcb/mjy063
C1orf35	V	V	10.1038/s41388-020-1222-7
C20orf27		V	10.3390/cancers12020336
C2orf88		V	10.1101/540112
C4orf46		V	10.3892/mmr.2014.2388
C5orf34	V	V	10.1093/jmcb/mjy063
C8orf88
C9orf40	V	V	10.1093/jmcb/mjy063
LOC100288637
LOC100506100
LOC100506691
LOC101559451		V	10.1016/j.yexmp.2019.04.003
LOC101929210
LOC105374952
LOC389906		V	10.18632/oncotarget.21345
ZHX1-C8orf76		V	10.1158/1078-0432.CCR-18-2804
ER
Gene	Found link ER	Found link cancer	DOI
C6orf141	V	V	10.3390/molecules23102543
C9orf152		V	10.1155/2018/2760918
C19orf33		V	10.1109/EMBC.2015.7320059
C1orf210
C22orf39
C1orf116		V	10.1158/1538-7445.AM2017-853
C6orf132
LOC729683
LOC100505622
LOC100506098		V	10.1096/fj.201800408R
